# Supplementary material for: Spatial intimacy of binary active-sites for selective sequential hydrogenation-condensation of nitriles into secondary imines
Source: Nat Commun. 2021 Jun 7;12:3382. doi: 10.1038/s41467-021-23705-9 (PMC8184996; doi:10.1038/s41467-021-23705-9)
Supplement: Supplementary file 3 — Source Data [file 41467_2021_23705_MOESM3_ESM.xlsx]

## Sheet: Figure 1
Figure 1c						Figure 1d						Figure 1e	Pt					Pt1/CoBOx
	Pt1/CoBOx	Pt	PtO2				Pt1/CoBOx	Pt	PtO2			0	0.56809	0.63889	0			0	0.03202	0.10831	0
11364.1	0.000591009	-0.00731	0.00184			0	0.00288	0.56809	0.05216			0.03068	0.57539	0.65839	0			0.03068	0.07441	0.14127	0
11368	0.00125	-0.00491	0.00252			0.03068	0.06018	0.57539	0.19521			0.06136	0.59426	0.70734	0			0.06136	0.13314	0.20427	0
11373.5	0.000154401	-0.00159	0.00243			0.06136	0.11495	0.59426	0.36273			0.09204	0.61728	0.76474	0			0.09204	0.1842	0.26334	0
11378.1	0.000846428	6.22969e-05	0.000938803			0.09204	0.15956	0.61728	0.49944			0.12272	0.63619	0.81032	0			0.12272	0.22183	0.30496	0
11383.2	0.000429761	0.000601728	0.000367625			0.12272	0.19	0.63619	0.59059			0.1534	0.64481	0.83046	0			0.1534	0.24245	0.32284	0
11388	0.000119121	0.00108	-0.000169356			0.1534	0.20353	0.64481	0.62664			0.18408	0.64055	0.81959	0			0.18408	0.24387	0.31449	0
11392.6	0.000448787	0.00205	-0.000285771			0.18408	0.1989	0.64055	0.60296			0.21476	0.62502	0.7804	0			0.21476	0.22535	0.28077	0
11398	-0.000280477	0.000394961	-0.000519202			0.21476	0.17658	0.62502	0.52011			0.24544	0.60389	0.72419	0			0.24544	0.18768	0.22629	0
11402.6	2.56621e-05	0.000569508	-0.000303561			0.24544	0.13897	0.60389	0.38385			0.27612	0.58583	0.67077	0			0.27612	0.1332	0.16206	0
11408.2	-0.000471844	0.00133	-0.000483245			0.27612	0.09123	0.58583	0.20488			0.3068	0.57968	0.64433	0			0.3068	0.06605	0.11708	0
11412.9	-5.26748e-05	0.000341082	0.00041037			0.3068	0.04851	0.57968	0.01915			0.33748	0.59034	0.66095	0			0.33748	0.01787	0.13891	0
11418.4	8.05036e-05	0.00101	-0.000305673			0.33748	0.06142	0.59034	0.2237			0.36816	0.61576	0.7157	0			0.36816	0.09078	0.20646	0
11423	-0.000550307	0.00147	-0.000918553			0.36816	0.11033	0.61576	0.43463			0.39884	0.64809	0.78678	0			0.39884	0.16428	0.27753	0
11427.9	-1.37628e-06	0.00519	-0.000850626			0.39884	0.15601	0.64809	0.61925			0.42951	0.67753	0.85008	0			0.42951	0.22713	0.3341	0
11432.9	-0.000783611	0.00183	-0.000675963			0.42951	0.18788	0.67753	0.76012			0.46019	0.69598	0.88766	0			0.46019	0.27294	0.36743	0
11437.5	-0.000976595	-0.00192	-0.000794547			0.46019	0.20042	0.69598	0.8431			0.49087	0.69917	0.88995	0			0.49087	0.29647	0.37318	0
11443	-0.000815937	-0.0017	-0.000787596			0.49087	0.19034	0.69917	0.85866			0.52155	0.68767	0.85627	0			0.52155	0.29407	0.35075	0
11447.7	-0.000609887	-0.00142	-0.000738166			0.52155	0.15653	0.68767	0.80315			0.55223	0.66731	0.79576	0			0.55223	0.26422	0.30402	0
11453.3	-0.000684335	-0.00138	-0.000953047			0.55223	0.10065	0.66731	0.68046			0.58291	0.64845	0.72875	0			0.58291	0.20814	0.24399	0
11458	-0.00065214	-0.00151	-0.000903025			0.58291	0.03549	0.64845	0.50641			0.61359	0.64309	0.68571	0			0.61359	0.13213	0.19636	0
11463.3	-0.000715378	-0.00142	-0.00063911			0.61359	0.08083	0.64309	0.33055			0.64427	0.65923	0.69517	0			0.64427	0.06952	0.20277	0
11467.9	-0.000125122	-0.00119	-0.000459161			0.64427	0.17853	0.65923	0.31443			0.67495	0.69555	0.76119	0			0.67495	0.12688	0.26825	0
11472.7	-0.000919249	-0.000963519	-0.000540237			0.67495	0.27844	0.69555	0.52			0.70563	0.74166	0.85955	0			0.70563	0.23592	0.35595	0
11477.9	6.1276e-05	-0.00105	-0.000254326			0.70563	0.36953	0.74166	0.78702			0.73631	0.78313	0.95765	0			0.73631	0.3446	0.43868	0
11482.5	-0.000169445	-0.000942326	0.00017408			0.73631	0.44215	0.78313	1.04372			0.76699	0.8067	1.02884	0			0.76699	0.4372	0.5013	0
11488.1	0.000475499	-0.000281901	0.000536267			0.76699	0.48745	0.8067	1.25967			0.79767	0.80346	1.05578	0			0.79767	0.50215	0.5347	0
11492.8	0.00133	0.00149	0.001			0.79767	0.49801	0.80346	1.41809			0.82835	0.77122	1.03074	0			0.82835	0.52973	0.53403	0
11498.3	0.00259	0.00228	0.00131			0.82835	0.4687	0.77122	1.51348			0.85903	0.71727	0.95634	0			0.85903	0.51238	0.49855	0
11502.9	0.0034	0.000887602	0.00189			0.85903	0.39791	0.71727	1.55405			0.88971	0.66258	0.84846	0			0.88971	0.4453	0.43256	0
11507.8	0.00398	-0.00256	0.0025			0.88971	0.29104	0.66258	1.56531			0.92039	0.64361	0.74187	0			0.92039	0.32716	0.34794	0
11512.9	0.00568	-0.000369997	0.00371			0.92039	0.18114	0.64361	1.5905			0.95107	0.69687	0.69284	0			0.95107	0.16203	0.27217	0
11517.4	0.00776	0.00144	0.00504			0.95107	0.20965	0.69687	1.67963			0.98175	0.82708	0.74872	0			0.98175	0.07706	0.25683	0
11523	0.01034	0.00314	0.00686			0.98175	0.39667	0.82708	1.86369			1.01243	1.00671	0.89575	0			1.01243	0.31264	0.32552	0
11527.7	0.01242	0.00525	0.00965			1.01243	0.63198	1.00671	2.13502			1.04311	1.20175	1.08013	0			1.04311	0.58444	0.43457	0
11533.2	0.01643	0.00854	0.01409			1.04311	0.87992	1.20175	2.45493			1.07379	1.38385	1.25439	0			1.07379	0.86762	0.54345	0
11537.9	0.02289	0.01371	0.02017			1.07379	1.12179	1.38385	2.77359			1.10447	1.53117	1.38657	0			1.10447	1.14607	0.63018	0
11542.9	0.03241	0.02123	0.03028			1.10447	1.34216	1.53117	3.04344			1.13515	1.62761	1.45707	0			1.13515	1.40399	0.68232	0
11543.6	0.03261	0.02234	0.03188			1.13515	1.52746	1.62761	3.2255			1.16583	1.66291	1.4568	0			1.16583	1.62657	0.69406	0
11544.2	0.03369	0.02337	0.03314			1.16583	1.66656	1.66291	3.29417			1.1965	1.63328	1.38749	0			1.1965	1.80109	0.66719	0
11544.8	0.03494	0.02451	0.03396			1.1965	1.75166	1.63328	3.24371			1.22718	1.54272	1.2638	0			1.22718	1.91814	0.61533	0
11545.2	0.03725	0.0258	0.03538			1.22718	1.77949	1.54272	3.09971			1.25786	1.405	1.118	0			1.25786	1.97287	0.57211	0
11545.6	0.03918	0.02706	0.03681			1.25786	1.75266	1.405	2.938			1.28854	1.24708	1.00546	0			1.28854	1.96631	0.59312	0
11546	0.04042	0.02847	0.03848			1.28854	1.68139	1.24708	2.90119			1.31922	1.11283	0.99398	17.28			1.31922	1.90688	0.7187	0
11546.5	0.04147	0.02994	0.03966			1.31922	1.5857	1.11283	3.16037			1.3499	1.05761	1.11184	17.28			1.3499	1.81221	0.93603	0
11546.9	0.04334	0.03156	0.04108			1.3499	1.4973	1.05761	3.79419			1.38058	1.11538	1.3186	17.28			1.38058	1.71079	1.20937	0
11547.3	0.04579	0.03312	0.04259			1.38058	1.45723	1.11538	4.74336			1.41126	1.26481	1.55133	17.28			1.41126	1.64114	1.5087	0
11547.8	0.04841	0.03478	0.04474			1.41126	1.50236	1.26481	5.89446			1.44194	1.45082	1.76031	17.28			1.44194	1.643	1.81189	3.8
11548.3	0.05071	0.03655	0.04701			1.44194	1.64432	1.45082	7.14065			1.47262	1.62137	1.91214	17.28			1.47262	1.73882	2.10198	3.8
11548.9	0.05168	0.03882	0.04948			1.47262	1.86382	1.62137	8.39134			1.5033	1.73831	1.98613	17.28			1.5033	1.9207	2.36569	3.8
11549.4	0.05446	0.0409	0.05242			1.5033	2.12643	1.73831	9.56864			1.53398	1.77608	1.97244	17.28			1.53398	2.15831	2.59295	3.8
11549.9	0.05651	0.04315	0.05482			1.53398	2.39821	1.77608	10.6051			1.56466	1.72028	1.87245	17.28			1.56466	2.41582	2.77677	3.8
11550.3	0.05833	0.04549	0.05747			1.56466	2.65161	1.72028	11.4437			1.59534	1.56905	1.70169	17.28			1.59534	2.662	2.91308	3.8
11550.7	0.06206	0.04836	0.05999			1.59534	2.86592	1.56905	12.039			1.62602	1.33973	1.49773	17.28			1.62602	2.87285	3.00052	3.8
11551.1	0.06515	0.05132	0.06227			1.62602	3.02652	1.33973	12.3585			1.6567	1.09067	1.33523	17.28			1.6567	3.03124	3.03998	3.8
11551.5	0.06916	0.05456	0.06553			1.6567	3.1241	1.09067	12.3841			1.68738	0.97097	1.32732	17.28			1.68738	3.12617	3.03415	3.8
11551.9	0.07205	0.05777	0.06865			1.68738	3.15415	0.97097	12.1127			1.71806	1.16788	1.54864	17.28			1.71806	3.15198	2.98693	3.8
11552.3	0.07843	0.06164	0.07257			1.71806	3.11644	1.16788	11.5563			1.74874	1.64612	1.96027	17.28			1.74874	3.1078	2.90287	3.8
11552.9	0.0822	0.06595	0.07784			1.74874	3.01466	1.64612	10.741			1.77942	2.26233	2.47873	17.28			1.77942	2.99697	2.78675	3.8
11553.6	0.0864	0.07087	0.08445			1.77942	2.85596	2.26233	9.70593			1.8101	2.92496	3.0375	17.28			1.8101	2.82659	2.64347	3.8
11554.3	0.09327	0.07573	0.09195			1.8101	2.65071	2.92496	8.50037			1.84078	3.5759	3.58818	17.28			1.84078	2.60719	2.47813	3.8
11555.1	0.09789	0.08126	0.10132			1.84078	2.41235	3.5759	7.18143			1.87146	4.16935	4.09139	17.28			1.87146	2.3527	2.29655	3.8
11555.7	0.10553	0.08728	0.11006			1.87146	2.15769	4.16935	5.81051			1.90214	4.66521	4.51172	17.28			1.90214	2.08098	2.10621	3.8
11556.2	0.11203	0.09462	0.11856			1.90214	1.90774	4.66521	4.45006			1.93282	5.02791	4.81595	17.28			1.93282	1.8152	1.91755	3.8
11556.6	0.11658	0.10168	0.12554			1.93282	1.68876	5.02791	3.16049			1.9635	5.22718	4.97317	17.28			1.9635	1.58589	1.74554	3.8
11557.1	0.12817	0.11031	0.13323			1.9635	1.53171	5.22718	1.99921			1.99418	5.23977	4.95604	17.28			1.99418	1.43089	1.61065	3.8
11557.5	0.1391	0.12009	0.14205			1.99418	1.46538	5.23977	1.03128			2.02485	5.05196	4.74311	17.28			2.02485	1.38511	1.53687	3.8
11557.9	0.15279	0.13198	0.1518			2.02485	1.50184	5.05196	0.46181			2.05553	4.66366	4.32237	17.28			2.05553	1.4585	1.54406	3.8
11558.3	0.16419	0.14459	0.16301			2.05553	1.62791	4.66366	0.70072			2.08621	4.09654	3.69787	17.28			2.08621	1.62772	1.63735	3.8
11558.8	0.17596	0.1596	0.17645			2.08621	1.81517	4.09654	1.07057			2.11689	3.41399	2.90684	17.28			2.11689	1.85568	1.8043	3.8
11559.2	0.19546	0.17631	0.19097			2.11689	2.03543	3.41399	1.31674			2.14757	2.77554	2.08497	17.28			2.14757	2.11063	2.02277	3.8
11559.8	0.21553	0.19676	0.20816			2.14757	2.26732	2.77554	1.45667			2.17825	2.52753	1.70609	17.28			2.17825	2.37063	2.26996	3.8
11560.3	0.23795	0.21968	0.22811			2.17825	2.49615	2.52753	1.55397			2.20893	3.01438	2.37971	17.28			2.20893	2.62114	2.52649	3.8
11560.8	0.26446	0.24794	0.25259			2.20893	2.71178	3.01438	1.6812			2.23961	4.1059	3.71929	17.28			2.23961	2.85226	2.77682	3.8
11561.3	0.30029	0.28171	0.28068			2.23961	2.907	4.1059	1.88213			2.27029	5.4991	5.30025	17.28			2.27029	3.0568	3.00853	3.8
11561.8	0.3405	0.32386	0.31096			2.27029	3.07634	5.4991	2.14804			2.30097	7.00688	6.95379	17.28			2.30097	3.22934	3.21162	3.8
11562.2	0.38233	0.37143	0.33951			2.30097	3.21552	7.00688	2.4315			2.33165	8.51896	8.58429	17.28			2.33165	3.36578	3.37821	3.8
11562.6	0.43787	0.42631	0.36761			2.33165	3.32125	8.51896	2.67432			2.36233	9.95794	10.1185	17.28			2.36233	3.46323	3.50236	3.8
11563	0.50943	0.49938	0.40231			2.36233	3.39118	9.95794	2.82479			2.39301	11.264	11.4957	17.28			2.39301	3.52018	3.58034	3.8
11563.3	0.58349	0.58127	0.4397			2.39301	3.42415	11.264	2.84463			2.42369	12.3912	12.6677	17.28			2.42369	3.53678	3.61082	3.8
11563.8	0.69394	0.68601	0.49262			2.42369	3.42048	12.3912	2.71199			2.45437	13.3072	13.6005	17.28			2.45437	3.51519	3.59525	3.8
11564.3	0.7958	0.8015	0.56745			2.45437	3.38231	13.3072	2.42489			2.48505	13.9946	14.277	17.28			2.48505	3.45991	3.53813	3.8
11565	0.92779	0.92842	0.69111			2.48505	3.31391	13.9946	2.00923			2.51573	14.4517	14.6981	17.28			2.51573	3.37791	3.44718	3.8
11565.7	1.05883	1.04756	0.85248			2.51573	3.22184	14.4517	1.54631			2.54641	14.693	14.8839	17.28			2.54641	3.27856	3.33305	3.8
11566.4	1.19697	1.15676	1.06037			2.54641	3.11488	14.693	1.2568			2.57709	14.7483	14.872	17.28			2.57709	3.17299	3.20866	3.8
11567.1	1.30743	1.23364	1.28921			2.57709	3.00344	14.7483	1.46773			2.60777	14.6597	14.7142	17.28			2.60777	3.07285	3.08773	3.8
11567.7	1.39831	1.27965	1.52508			2.60777	2.89844	14.6597	2.10511			2.63845	14.4768	14.4701	17.28			2.63845	2.98837	2.98246	3.8
11568.1	1.45739	1.29232	1.70876			2.63845	2.80946	14.4768	2.89623			2.66913	14.2501	14.1986	17.28			2.66913	2.92602	2.90089	3.8
11568.5	1.48336	1.28068	1.88284			2.66913	2.74259	14.2501	3.69236			2.69981	14.0218	13.947	17.28			2.69981	2.8866	2.84457	3.8
11569	1.48537	1.25634	2.022			2.69981	2.69857	14.0218	4.41238			2.73049	13.8178	13.7409	17.28			2.73049	2.86456	2.80782	3.8
11569.4	1.45754	1.22195	2.12242			2.73049	2.67214	13.8178	5.00259			2.76117	13.6425	13.5788	17.28			2.76117	2.84909	2.7791	3.8
11569.8	1.41362	1.18718	2.16359			2.76117	2.6531	13.6425	5.42683			2.79184	13.4775	13.4337	17.28			2.79184	2.82642	2.74384	3.8
11570.2	1.36044	1.1537	2.15271			2.79184	2.62845	13.4775	5.6655			2.82252	13.2878	13.261	17.28			2.82252	2.7825	2.68756	3.8
11570.7	1.29546	1.12282	2.07924			2.82252	2.58496	13.2878	5.71715			2.8532	13.0297	13.0096	17.28			2.8532	2.70522	2.59831	3.8
11571.2	1.24129	1.0979	1.95123			2.8532	2.51129	13.0297	5.60119			2.88388	12.6606	12.6328	17.28			2.88388	2.58586	2.46821	3.8
11571.7	1.1868	1.07495	1.77181			2.88388	2.39934	12.6606	5.36122			2.91456	12.1467	12.0967	17.28			2.91456	2.41988	2.29398	3.8
11572.3	1.14131	1.05563	1.5898			2.91456	2.24493	12.1467	5.06828			2.94524	11.4687	11.3841	17.28			2.94524	2.20711	2.07696	3.8
11572.8	1.1021	1.03829	1.42201			2.94524	2.048	11.4687	4.81941			2.97592	10.6238	10.4965	17.28			2.97592	1.95153	1.82261	3.8
11573.3	1.06601	1.02422	1.29497			2.97592	1.81233	10.6238	4.72098			3.0066	9.6272	9.45384	17.28			3.0066	1.66086	1.53982	3.8
11573.7	1.03624	1.01063	1.19152			3.0066	1.54508	9.6272	4.84791			3.03728	8.51053	8.29218	17.28			3.03728	1.34584	1.24009	3.8
11574.1	1.01094	0.99938	1.11704			3.03728	1.25613	8.51053	5.20214			3.06796	7.32061	7.06208	17.28			3.06796	1.01964	0.93664	3.8
11574.5	0.99562	0.98801	1.04045			3.06796	0.95722	7.32061	5.71528			3.09864	6.11785	5.82708	17.28			3.09864	0.69756	0.64405	3.8
11574.9	0.97781	0.9799	0.98021			3.09864	0.66116	6.11785	6.2894			3.12932	4.97549	4.66447	17.28			3.12932	0.39938	0.38006	3.8
11575.3	0.96075	0.97407	0.92739			3.12932	0.38113	4.97549	6.83195			3.16	3.97948	3.66913	17.28			3.16	0.17907	0.1848	3.8
11575.8	0.94523	0.9701	0.87659			3.16	0.13272	3.97948	7.26955			3.19068	3.22324	2.95341	17.28			3.19068	0.22902	0.18847	3.8
11576.4	0.93781	0.96899	0.83177			3.19068	0.10373	3.22324	7.54997			3.22136	2.77652	2.60669	0			3.22136	0.39529	0.30934	0
11577.1	0.92821	0.97041	0.79744			3.22136	0.26827	2.77652	7.64055			3.25204	2.6191	2.59483	0			3.25204	0.52985	0.41019	0
11577.8	0.92358	0.97361	0.77604			3.25204	0.38875	2.6191	7.52622			3.28272	2.62586	2.75485	0			3.28272	0.61423	0.47002	0
11578.6	0.92138	0.97914	0.76546			3.28272	0.45902	2.62586	7.20758			3.3134	2.65572	2.92888	0			3.3134	0.64747	0.48848	0
11579.2	0.92592	0.98562	0.76155			3.3134	0.48138	2.65572	6.69899			3.34408	2.62304	3.0301	0			3.34408	0.63558	0.47115	0
11579.7	0.92627	0.99316	0.75996			3.34408	0.4634	2.62304	6.02659			3.37476	2.5045	3.0286	0			3.37476	0.59095	0.42728	0
11580.1	0.92625	1.00095	0.75933			3.37476	0.41934	2.5045	5.22614			3.40544	2.3283	2.92875	0			3.40544	0.53377	0.36918	0
11580.5	0.93153	1.00771	0.75929			3.40544	0.37352	2.3283	4.34114			3.43612	2.16745	2.75517	0			3.43612	0.49296	0.31218	0
11581	0.93691	1.01352	0.76103			3.43612	0.3605	2.16745	3.42171			3.4668	2.12368	2.54411	0			3.4668	0.49811	0.27305	0
11581.4	0.94097	1.01718	0.76212			3.4668	0.40441	2.12368	2.52651			3.49748	2.27231	2.33604	0			3.49748	0.55746	0.26242	0
11581.8	0.93718	1.01868	0.76575			3.49748	0.49399	2.27231	1.73484			3.52816	2.60192	2.16664	0			3.52816	0.652	0.27483	0
11582.2	0.93851	1.01683	0.77023			3.52816	0.60128	2.60192	1.18804			3.55884	3.0359	2.05586	0			3.55884	0.75563	0.29403	0
11582.7	0.94666	1.01219	0.77525			3.55884	0.70382	3.0359	1.087			3.58952	3.49241	2.00071	0			3.58952	0.84825	0.30604	0
11583.2	0.94309	1.00521	0.7816			3.58952	0.78703	3.49241	1.34002			3.62019	3.91027	1.9789	0			3.62019	0.91689	0.30342	0
11583.8	0.94281	0.99735	0.7871			3.62019	0.84203	3.91027	1.65205			3.65087	4.25012	1.96176	0			3.65087	0.95416	0.28423	0
11584.3	0.94599	0.98757	0.79215			3.65087	0.86417	4.25012	1.88551			3.68155	4.49075	1.92633	0			3.68155	0.95715	0.25078	0
11584.8	0.93931	0.97881	0.79442			3.68155	0.8524	4.49075	2.0008			3.71223	4.62575	1.8611	0			3.71223	0.92672	0.20917	0
11585.2	0.94056	0.97132	0.79687			3.71223	0.80897	4.62575	1.99429			3.74291	4.66073	1.7666	0			3.74291	0.86708	0.16996	0
11585.6	0.93795	0.96584	0.79941			3.74291	0.73913	4.66073	1.8793			3.77359	4.61028	1.65341	0			3.77359	0.78544	0.14822	0
11586	0.93579	0.96244	0.80137			3.77359	0.65108	4.61028	1.67981			3.80427	4.49442	1.53887	0			3.80427	0.69179	0.15401	0
11586.4	0.93918	0.95999	0.80234			3.80427	0.55602	4.49442	1.42824			3.83495	4.33438	1.44209	0			3.83495	0.59871	0.17862	0
11586.8	0.9412	0.95898	0.80429			3.83495	0.46832	4.33438	1.16568			3.86563	4.14816	1.37727	0			3.86563	0.52055	0.20587	0
11587.2	0.93876	0.95942	0.808			3.86563	0.40451	4.14816	0.94375			3.89631	3.9466	1.34745	0			3.89631	0.47028	0.22507	0
11587.8	0.9387	0.96021	0.81461			3.89631	0.37711	3.9466	0.81844			3.92699	3.73134	1.34326	0			3.92699	0.45288	0.23113	0
11588.5	0.93819	0.96131	0.82739			3.92699	0.3839	3.73134	0.81203			3.95767	3.49524	1.34819	0			3.95767	0.46066	0.22264	0
11589.2	0.93995	0.96356	0.84102			3.95767	0.40821	3.49524	0.88027			3.98835	3.22548	1.34609	0			3.98835	0.47853	0.20092	0
11589.9	0.93996	0.96708	0.85729			3.98835	0.43191	3.22548	0.95738			4.01903	2.90786	1.32628	0			4.01903	0.49268	0.16972	0
11590.6	0.94848	0.97231	0.87522			4.01903	0.44304	2.90786	1.00007			4.04971	2.5311	1.2853	0			4.04971	0.49442	0.13574	0
11591.1	0.94822	0.97835	0.88716			4.04971	0.43593	2.5311	0.98879			4.08039	2.09019	1.22663	0			4.08039	0.48001	0.10998	0
11591.6	0.95501	0.9856	0.89505			4.08039	0.40952	2.09019	0.91951			4.11107	1.5893	1.15912	0			4.11107	0.44944	0.10534	0
11592	0.95801	0.99552	0.90295			4.11107	0.36614	1.5893	0.7985			4.14175	1.0486	1.09454	0			4.14175	0.40541	0.12171	0
11592.4	0.96099	1.00627	0.9095			4.14175	0.31078	1.0486	0.64015			4.17243	0.55329	1.04388	0			4.17243	0.35271	0.14531	0
11592.9	0.96777	1.01864	0.91412			4.17243	0.25097	0.55329	0.46831			4.20311	0.55516	1.01318	0			4.20311	0.29794	0.16488	0
11593.7	0.97601	1.04034	0.92124			4.20311	0.19746	0.55516	0.327			4.23379	1.08464	1.00086	0			4.23379	0.24997	0.17473	0
11594.6	0.98904	1.05802	0.92494			4.23379	0.16473	1.08464	0.29316			4.26447	1.69383	0.99874	0			4.26447	0.22014	0.1726	0
11595.7	0.99665	1.06657	0.92704			4.26447	0.16353	1.69383	0.37522			4.29515	2.28763	0.996	0			4.29515	0.21878	0.15843	0
11596.7	1.00269	1.06356	0.92818			4.29515	0.18691	2.28763	0.48423			4.32583	2.83322	0.9834	0			4.32583	0.24685	0.13392	0
11597.5	1.00777	1.05349	0.93104			4.32583	0.21975	2.83322	0.56743			4.35651	3.31012	0.95571	0			4.35651	0.29646	0.10249	0
11598.3	1.00808	1.03935	0.9367			4.35651	0.25385	3.31012	0.60424			4.38719	3.70413	0.91261	0			4.38719	0.35968	0.07041	0
11599.2	1.0106	1.02578	0.94453			4.38719	0.28831	3.70413	0.58687			4.41786	4.00631	0.8584	0			4.41786	0.43164	0.05178	0
11600.5	1.00581	1.01286	0.95813			4.41786	0.32599	4.00631	0.51469			4.44854	4.21263	0.80101	0			4.44854	0.5091	0.06239	0
11601.9	1.01199	1.00381	0.9722			4.44854	0.3704	4.21263	0.39264			4.47922	4.32368	0.75013	0			4.47922	0.58904	0.08754	0
11603	1.00993	0.99828	0.98304			4.47922	0.42326	4.32368	0.23197			4.5099	4.34427	0.71414	0			4.5099	0.66805	0.11098	0
11603.9	1.01769	0.99486	0.9922			4.5099	0.48342	4.34427	0.08367			4.54058	4.2829	0.69656	0			4.54058	0.74236	0.12667	0
11604.7	1.01384	0.99155	1.00041			4.54058	0.54736	4.2829	0.21345			4.57126	4.15115	0.69423	0			4.57126	0.80816	0.13236	0
11605.6	1.01559	0.987	1.00879			4.57126	0.61032	4.15115	0.42468			4.60194	3.96313	0.69903	0			4.60194	0.86207	0.12756	0
11606.6	1.01614	0.98071	1.02026			4.60194	0.66741	3.96313	0.6304			4.63262	3.7349	0.70172	0			4.63262	0.90154	0.11312	0
11607.7	1.0124	0.9745	1.03445			4.63262	0.71449	3.7349	0.8128			4.6633	3.48414	0.69525	0			4.6633	0.92525	0.09102	0
11608.6	1.02193	0.97043	1.0497			4.6633	0.74858	3.48414	0.95939			4.69398	3.2298	0.67629	0			4.69398	0.93323	0.06462	0
11609.4	1.02086	0.96953	1.06306			4.69398	0.76823	3.2298	1.06087			4.72466	2.99183	0.6455	0			4.72466	0.92699	0.04076	0
11610.2	1.01755	0.97148	1.07755			4.72466	0.77352	2.99183	1.1113			4.75534	2.79062	0.60716	0			4.75534	0.90927	0.03614	0
11611.2	1.02447	0.97644	1.09872			4.75534	0.76602	2.79062	1.10833			4.78602	2.6455	0.56825	0			4.78602	0.88375	0.05402	0
11612.6	1.02544	0.9843	1.12323			4.78602	0.74842	2.6455	1.05332			4.8167	2.57204	0.53668	0			4.8167	0.85452	0.07537	0
11614	1.03022	0.99371	1.14525			4.8167	0.72414	2.57204	0.95144			4.84738	2.57851	0.51852	0			4.84738	0.82539	0.09205	0
11615	1.03282	1.00312	1.1553			4.84738	0.69671	2.57851	0.81177			4.87806	2.66372	0.51505	0			4.87806	0.79939	0.10134	0
11615.8	1.03769	1.01238	1.15961			4.87806	0.66929	2.66372	0.64835			4.90874	2.81794	0.522	0			4.90874	0.77844	0.10234	0
11616.6	1.03973	1.02236	1.15884			4.90874	0.64418	2.81794	0.484			4.93942	3.02634	0.53189	0			4.93942	0.76346	0.09522	0
11617.6	1.0473	1.03213	1.1531			4.93942	0.6229	3.02634	0.36264			4.9701	3.27228	0.53728	0			4.9701	0.75491	0.08106	0
11618.6	1.04531	1.0407	1.1428			4.9701	0.60648	3.27228	0.35117			5.00078	3.5393	0.53293	0			5.00078	0.75329	0.0618	0
11619.6	1.04865	1.04777	1.12802			5.00078	0.59602	3.5393	0.44771			5.03146	3.81177	0.51665	0			5.03146	0.75952	0.04061	0
11620.5	1.04531	1.05232	1.11321			5.03146	0.59302	3.81177	0.58046			5.06214	4.07499	0.48932	0			5.06214	0.77462	0.02517	0
11621.3	1.04704	1.05427	1.10056			5.06214	0.59929	4.07499	0.70511			5.09282	4.31537	0.45462	0			5.09282	0.79909	0.03018	0
11622.1	1.04533	1.05397	1.08718			5.09282	0.61604	4.31537	0.80274			5.1235	4.52068	0.4186	0			5.1235	0.83209	0.04676	0
11623.1	1.03949	1.05154	1.06947			5.1235	0.64301	4.52068	0.8651			5.15418	4.68055	0.38852	0			5.15418	0.87109	0.06224	0
11624.6	1.03796	1.04756	1.04546			5.15418	0.67785	4.68055	0.88947			5.18486	4.78713	0.37065	0			5.18486	0.91211	0.07291	0
11626	1.03329	1.0436	1.02566			5.18486	0.71641	4.78713	0.87684			5.21553	4.83563	0.36731	0			5.21553	0.95053	0.07757	0
11626.9	1.0276	1.04012	1.01301			5.21553	0.75373	4.83563	0.83103			5.24621	4.8248	0.37541	0			5.24621	0.98208	0.07603	0
11627.7	1.03064	1.03643	1.00191			5.24621	0.78509	4.8248	0.75799			5.27689	4.75716	0.38833	0			5.27689	1.00375	0.06893	0
11628.6	1.02273	1.03272	0.99227			5.27689	0.80702	4.75716	0.66512			5.30757	4.63893	0.39927	0			5.30757	1.01461	0.05762	0
11629.4	1.02085	1.0291	0.98259			5.30757	0.81814	4.63893	0.56046			5.33825	4.47962	0.4033	0			5.33825	1.01631	0.0444	0
11630.5	1.01551	1.02572	0.97234			5.33825	0.81973	4.47962	0.45189			5.36893	4.29115	0.39802	0			5.36893	1.01324	0.03324	0
11631.5	1.01264	1.02274	0.96446			5.36893	0.81597	4.29115	0.3461			5.39961	4.08662	0.38344	0			5.39961	1.01204	0.0302	0
11632.4	1.00805	1.02003	0.95912			5.39961	0.81369	4.08662	0.24758			5.43029	3.87865	0.36169	0			5.43029	1.02022	0.03651	0
11633.2	1.00445	1.01778	0.95526			5.43029	0.82094	3.87865	0.15769			5.46097	3.67757	0.33658	0			5.46097	1.04395	0.04589	0
11634	0.99616	1.01597	0.95217			5.46097	0.84458	3.67757	0.0749			5.49165	3.48982	0.31287	0			5.49165	1.08571	0.05366	0
11635.2	0.99112	1.01408	0.9492			5.49165	0.8874	3.48982	0.02697			5.52233	3.31704	0.29516	0			5.52233	1.14327	0.05782	0
11636.6	0.9905	1.01161	0.94808			5.52233	0.94696	3.31704	0.10708			5.55301	3.15625	0.28611	0			5.55301	1.21041	0.05771	0
11637.9	0.99253	1.00795	0.94915			5.55301	1.01655	3.15625	0.20826			5.58369	3.00128	0.28521	0			5.58369	1.27899	0.05346	0
11638.8	0.98469	1.00403	0.9501			5.58369	1.0876	3.00128	0.32375			5.61437	2.84478	0.28906	0			5.61437	1.34087	0.04582	0
11639.7	0.98784	0.99959	0.95168			5.61437	1.1518	2.84478	0.45186			5.64505	2.68045	0.29316	0			5.64505	1.3894	0.03621	0
11640.5	0.98268	0.99501	0.95322			5.64505	1.20249	2.68045	0.58874			5.67573	2.50465	0.29369	0			5.67573	1.4202	0.02697	0
11641.5	0.97491	0.98972	0.9551			5.67573	1.23532	2.50465	0.72883			5.70641	2.31732	0.28829	0			5.70641	1.43147	0.02205	0
11642.5	0.97884	0.98476	0.95729			5.70641	1.24857	2.31732	0.86566			5.73709	2.12218	0.27632	0			5.73709	1.42401	0.02429	0
11643.6	0.97619	0.98036	0.95972			5.73709	1.24303	2.12218	0.99255			5.76777	1.92613	0.2587	0			5.76777	1.40089	0.03038	0
11644.3	0.9679	0.97697	0.96135			5.76777	1.22182	1.92613	1.10324			5.79845	1.73821	0.23772	0			5.79845	1.36692	0.03609	0
11645.1	0.97289	0.97385	0.96259			5.79845	1.18978	1.73821	1.19249			5.82913	1.56793	0.21674	0			5.82913	1.3277	0.03946	0
11646	0.97456	0.97157	0.96398			5.82913	1.15267	1.56793	1.25642			5.85981	1.42314	0.19953	0			5.85981	1.28862	0.03975	0
11647.2	0.97179	0.96982	0.96603			5.85981	1.11604	1.42314	1.29291			5.89049	1.30787	0.1891	0			5.89049	1.25371	0.03695	0
11648.7	0.97076	0.96872	0.96856			5.89049	1.08414	1.30787	1.3018			5.92117	1.22111	0.18623	0			5.92117	1.2249	0.03158	0
11649.9	0.97615	0.96797	0.96935			5.92117	1.05899	1.22111	1.285			5.95185	1.15748	0.18891	0			5.95185	1.20189	0.02464	0
11650.7	0.97168	0.96773	0.97024			5.95185	1.04033	1.15748	1.24646			5.98253	1.11002	0.19353	0			5.98253	1.18288	0.01796	0
11651.6	0.97464	0.96829	0.97128			5.98253	1.02632	1.11002	1.19203			6.0132	1.0734	0.19656	0			6.0132	1.16579	0.01481	0
11652.4	0.97077	0.97012	0.9722			6.0132	1.01489	1.0734	1.12903			6.04388	1.04604	0.19555	0			6.04388	1.14955	0.01733	0
11653.4	0.97358	0.97255	0.97283			6.04388	1.00514	1.04604	1.0656			6.07456	1.03026	0.18932	0			6.07456	1.13503	0.02236	0
11654.4	0.9779	0.97495	0.9731			6.07456	0.99819	1.03026	1.00947			6.10524	1.03037	0.17792	0			6.10524	1.12525	0.02675	0
11655.5	0.97346	0.97857	0.97383			6.10524	0.99737	1.03037	0.96637			6.13592	1.04956	0.1624	0			6.13592	1.12475	0.02915	0
11656.2	0.97414	0.98308	0.97446			6.13592	1.00727	1.04956	0.93845			6.1666	1.08697	0.14474	0			6.1666	1.13816	0.02907	0
11657	0.9847	0.98827	0.97455			6.1666	1.0321	1.08697	0.92361			6.19728	1.13674	0.12761	0			6.19728	1.16826	0.02647	0
11657.9	0.98484	0.9931	0.97467			6.19728	1.0737	1.13674	0.91631			6.22796	1.18939	0.11398	0			6.22796	1.21462	0.02166	0
11659.2	0.98691	0.99806	0.9751			6.22796	1.13038	1.18939	0.90944			6.25864	1.23421	0.10617	0			6.25864	1.27329	0.01524	0
11660.7	0.98698	1.00292	0.97712			6.25864	1.19716	1.23421	0.89621			6.28932	1.26137	0.10441	0			6.28932	1.33781	0.00817	0
11661.8	0.98805	1.00786	0.97761			6.28932	1.26697	1.26137	0.87145			6.32	1.2633	0.10655	0			6.32	1.40064	0.00425	0
11662.7	0.98934	1.01124	0.97902			6.32	1.33225	1.2633	0.83208			6.35068	1.23552	0.10943	0			6.35068	1.45459	0.00929	0
11663.5	0.99154	1.01295	0.98037			6.35068	1.38605	1.23552	0.77718			6.38136	1.17713	0.11046	0			6.38136	1.49371	0.01516	0
11664.4	0.99548	1.01447	0.98198			6.38136	1.42293	1.17713	0.70778			6.41204	1.09127	0.10811	0			6.41204	1.51381	0.01961	0
11665.3	0.99904	1.01562	0.98411			6.41204	1.43923	1.09127	0.62651			6.44272	0.98585	0.10193	0			6.44272	1.51263	0.0221	0
11666.4	0.99977	1.01627	0.98708			6.44272	1.43327	0.98585	0.53722			6.4734	0.87477	0.09232	0			6.4734	1.48983	0.02248	0
11667.4	1.00119	1.01611	0.98996			6.4734	1.40524	0.87477	0.44464			6.50408	0.77934	0.0804	0			6.50408	1.44676	0.02079	0
11668.2	1.00028	1.01563	0.99177			6.50408	1.35703	0.77934	0.354			6.53476	0.72675	0.068	0			6.53476	1.38623	0.01733	0
11669	0.99952	1.01512	0.99335			6.53476	1.29189	0.72675	0.27081			6.56544	0.73844	0.05748	0			6.56544	1.312	0.01257	0
11669.9	1.00862	1.01459	0.99592			6.56544	1.21403	0.73844	0.20072			6.59612	0.81322	0.05129	0			6.59612	1.22838	0.00715	0
11671.2	1.00661	1.01376	1.00022			6.59612	1.12807	0.81322	0.14918			6.6268	0.92935	0.05028	0			6.6268	1.13965	0.00283	0
11672.7	1.00552	1.01271	1.0056			6.6268	1.03856	0.92935	0.11953			6.65748	1.06178	0.05268	0			6.65748	1.04951	0.00548	0
11673.8	1.00352	1.01192	1.01022			6.65748	0.94935	1.06178	0.10883			6.68816	1.19153	0.05555	0			6.68816	0.96062	0.00974	0
11674.6	1.00971	1.01156	1.0142			6.68816	0.86309	1.19153	0.10905			6.71884	1.30627	0.05665	0			6.71884	0.87426	0.01294	0
11675.5	1.00998	1.01128	1.01745			6.71884	0.781	1.30627	0.11602			6.74952	1.39881	0.05483	0			6.74952	0.79033	0.01465	0
11676.3	1.00871	1.00986	1.02079			6.74952	0.70288	1.39881	0.13236			6.7802	1.4658	0.04973	0			6.7802	0.70758	0.01479	0
11677.3	1.00797	1.00872	1.02536			6.7802	0.62757	1.4658	0.16211			6.81087	1.50685	0.0416	0			6.81087	0.62419	0.01345	0
11678.4	1.00334	1.00871	1.02936			6.81087	0.55383	1.50685	0.20533			6.84155	1.52393	0.0311	0			6.84155	0.53848	0.011	0
11679.3	1.01337	1.00842	1.03219			6.84155	0.48147	1.52393	0.25826			6.87223	1.52073	0.01914	0			6.87223	0.44975	0.00811	0
11680.1	1.00983	1.00863	1.03507			6.87223	0.41296	1.52073	0.31581			6.90291	1.50191	0.00693	0			6.90291	0.35929	0.00622	0
11680.9	1.01144	1.00917	1.03722			6.90291	0.35539	1.50191	0.37299			6.93359	1.47238	0.00591	0			6.93359	0.27267	0.00714	0
11681.9	1.01394	1.01022	1.04062			6.93359	0.32205	1.47238	0.4254			6.96427	1.43639	0.01597	0			6.96427	0.20584	0.00987	0
11683.3	1.01204	1.01229	1.04428			6.96427	0.32766	1.43639	0.46954			6.99495	1.39678	0.02401	0			6.99495	0.19159	0.01265	0
11684.7	1.00901	1.01414	1.04686			6.99495	0.37493	1.39678	0.50303			7.02563	1.35453	0.02928	0			7.02563	0.2433	0.01468	0
11685.7	1.01301	1.01502	1.0484			7.02563	0.45222	1.35453	0.52484			7.05631	1.30867	0.03152	0			7.05631	0.3307	0.01565	0
11686.5	1.01436	1.01599	1.04888			7.05631	0.54549	1.30867	0.53545			7.08699	1.25671	0.0308	0			7.08699	0.42934	0.01549	0
11687.4	1.01373	1.01736	1.04886			7.08699	0.64464	1.25671	0.53703			7.11767	1.19548	0.02745	0			7.11767	0.52842	0.01431	0
11688.3	1.01431	1.0188	1.04885			7.11767	0.74314	1.19548	0.53333			7.14835	1.12204	0.02213	0			7.14835	0.62288	0.01241	0
11689.2	1.02012	1.01976	1.04865			7.14835	0.83683	1.12204	0.52935			7.17903	1.03464	0.01578	0			7.17903	0.71006	0.0103	0
11690.3	1.01207	1.02024	1.04726			7.17903	0.92321	1.03464	0.53033			7.20971	0.93358	0.01001	0			7.20971	0.78872	0.00868	0
11691.3	1.00619	1.01998	1.04544			7.20971	1.00097	0.93358	0.54031			7.24039	0.82208	0.00822	0			7.24039	0.85849	0.00824	0
11692.1	1.00704	1.01908	1.04348			7.24039	1.06969	0.82208	0.56061			7.27107	0.70756	0.01125	0			7.27107	0.91961	0.00895	0
11692.8	1.01229	1.01793	1.04282			7.27107	1.12958	0.70756	0.58937			7.30175	0.60361	0.01489	0			7.30175	0.97259	0.0101	0
11693.8	1.01203	1.01666	1.04045			7.30175	1.18113	0.60361	0.62228			7.33243	0.53153	0.01709	0			7.33243	1.01794	0.01103	0
11695.2	1.00806	1.01454	1.03642			7.33243	1.22486	0.53153	0.65403			7.36311	0.51471	0.01725	0			7.36311	1.0559	0.01144	0
11696.6	1.00643	1.0119	1.03166			7.36311	1.26103	0.51471	0.67954			7.39379	0.5597	0.01533	0			7.39379	1.08633	0.01127	0
11697.7	1.01152	1.00913	1.02893			7.39379	1.28952	0.5597	0.69476			7.42447	0.64844	0.01163	0			7.42447	1.10868	0.01071	0
11698.5	1.00528	1.00623	1.02714			7.42447	1.30978	0.64844	0.69703			7.45515	0.75614	0.00701	0			7.45515	1.12213	0.01006	0
11699.4	1.00527	1.00255	1.02573			7.45515	1.32107	0.75614	0.68528			7.48583	0.86429	0.00478	0			7.48583	1.12593	0.00967	0
11700.3	1.00027	0.99855	1.02484			7.48583	1.32265	0.86429	0.66014			7.51651	0.96136	0.00879	0			7.51651	1.11964	0.0097	0
11701.3	0.99932	0.99451	1.02265			7.51651	1.31414	0.96136	0.62392			7.54719	1.04071	0.01407	0			7.54719	1.10358	0.01004	0
11702.3	1.00143	0.99064	1.02017			7.54719	1.2959	1.04071	0.58065			7.57787	1.09916	0.01843	0			7.57787	1.07906	0.01036	0
11703.2	0.99866	0.98706	1.01829			7.57787	1.26932	1.09916	0.53592			7.60854	1.1361	0.02108	0			7.60854	1.04862	0.01037	0
11704	0.99864	0.98349	1.01695			7.60854	1.23691	1.1361	0.49645			7.63922	1.15295	0.02158	0			7.63922	1.01598	0.0099	0
11704.8	0.99437	0.98058	1.01575			7.63922	1.20236	1.15295	0.46879			7.6699	1.15267	0.01976	0			7.6699	0.98572	0.00901	0
11705.9	0.99771	0.97993	1.01359			7.6699	1.17012	1.15267	0.45717			7.70058	1.13916	0.01567	0			7.70058	0.96262	0.00798	0
11707.3	0.99804	0.9789	1.01049			7.70058	1.14474	1.13916	0.46133			7.73126	1.11664	0.00964	0			7.73126	0.95052	0.00741	0
11708.7	0.99476	0.97526	1.00776			7.73126	1.12993	1.11664	0.47656			7.76194	1.08896	0.00279	0			7.76194	0.95125	0.00786	0
11709.7	0.99094	0.97428	1.00655			7.76194	1.12749	1.08896	0.49595			7.79262	1.05891	0.00718	0			7.79262	0.96395	0.00926	0
11710.5	0.99463	0.97422	1.00506			7.79262	1.1368	1.05891	0.5128			7.8233	1.02786	0.01571	0			7.8233	0.98526	0.01102	0
11711.4	0.99431	0.97468	1.00363			7.8233	1.15487	1.02786	0.52198			7.85398	0.99572	0.02378	0			7.85398	1.01034	0.01258	0
11712.2	0.99155	0.97533	1.00239			7.85398	1.17716	0.99572	0.52026			7.88466	0.96125	0.03057	0			7.88466	1.03398	0.01356	0
11714.3	0.99143	0.9783	0.99922			7.88466	1.19868	0.96125	0.50616			7.91534	0.92266	0.03543	0			7.91534	1.05164	0.01377	0
11716	0.99196	0.98233	0.99716			7.91534	1.21491	0.92266	0.47969			7.94602	0.87829	0.03792	0			7.94602	1.06005	0.01321	0
11717.8	0.9905	0.98667	0.99481			7.94602	1.22247	0.87829	0.44212			7.9767	0.82713	0.03776	0			7.9767	1.05745	0.01206	0
11720.6	0.99262	0.99198	0.99295			7.9767	1.21946	0.82713	0.39573			8.00738	0.76908	0.03496	0			8.00738	1.04363	0.01079	0
11722.4	0.98637	0.99644	0.9907			8.00738	1.2055	0.76908	0.34357			8.03806	0.70507	0.02978	0			8.03806	1.01979	0.0101	0
11724.2	0.99247	1.00053	0.98858			8.03806	1.18167	0.70507	0.2893			8.06874	0.63685	0.02284	0			8.06874	0.98827	0.01061	0
11726.3	0.9931	1.00433	0.98553			8.06874	1.15018	0.63685	0.23705			8.09942	0.5667	0.01551	0			8.09942	0.95213	0.01223	0
11727.9	0.99257	1.00723	0.98371			8.09942	1.11402	0.5667	0.1914			8.1301	0.49704	0.01165	0			8.1301	0.91463	0.01428	0
11729.8	0.99247	1.00956	0.983			8.1301	1.07641	0.49704	0.15693			8.16078	0.43006	0.0158	0			8.16078	0.87864	0.01607	0
11732.6	0.99367	1.01231	0.98279			8.16078	1.04024	0.43006	0.13673			8.19146	0.36742	0.02372	0			8.19146	0.84604	0.01713	0
11734.4	0.99754	1.01446	0.98278			8.19146	1.00748	0.36742	0.12961			8.22214	0.31021	0.03161	0			8.22214	0.81734	0.01718	0
11736.1	0.99857	1.01551	0.98461			8.22214	0.97878	0.31021	0.12997			8.25282	0.25932	0.03808	0			8.25282	0.79156	0.01607	0
11738.2	0.9991	1.01475	0.98546			8.25282	0.95341	0.25932	0.1317			8.2835	0.2161	0.04251	0			8.2835	0.76656	0.01382	0
11739.9	0.99939	1.0139	0.98592			8.2835	0.9294	0.2161	0.13109			8.31418	0.18341	0.04463	0			8.31418	0.73958	0.01057	0
11741.7	1.00745	1.01352	0.98792			8.31418	0.90412	0.18341	0.12687			8.34486	0.16567	0.04447	0			8.34486	0.70782	0.00663	0
11744.5	1.00055	1.01343	0.99104			8.34486	0.87479	0.16567	0.11951			8.37554	0.16588	0.0424	0			8.37554	0.66894	0.00298	0
11746.4	1.00277	1.01478	0.99265			8.37554	0.83894	0.16588	0.11036			8.40621	0.18119	0.03909	0			8.40621	0.62134	0.0043	0
11748.1	1.00277	1.01614	0.99447			8.40621	0.79479	0.18119	0.10104			8.43689	0.20413	0.03555	0			8.43689	0.56428	0.00849	0
11750.2	1.01208	1.01845	0.9966			8.43689	0.74136	0.20413	0.09273			8.46757	0.22712	0.03303	0			8.46757	0.49786	0.01253	0
11751.9	1.00698	1.02147	0.9991			8.46757	0.67848	0.22712	0.08559			8.49825	0.24451	0.03252	0			8.49825	0.42301	0.01587	0
11753.7	1.00676	1.02382	1.0013			8.49825	0.60679	0.24451	0.07874			8.52893	0.25251	0.03412	0			8.52893	0.34152	0.0183	0
11756.5	1.00954	1.02601	1.00611			8.52893	0.52767	0.25251	0.07097			8.55961	0.24903	0.03692	0			8.55961	0.25655	0.01972	0
11758.3	1.01488	1.02599	1.00927			8.55961	0.44336	0.24903	0.06205			8.59029	0.23368	0.03972	0			8.59029	0.17506	0.02015	0
11760.1	1.01336	1.02386	1.01193			8.59029	0.35738	0.23368	0.05491			8.62097	0.20814	0.04152	0			8.62097	0.1193	0.01974	0
11762.1	1.00596	1.01918	1.01509			8.62097	0.27603	0.20814	0.05752			8.65165	0.17692	0.04171	0			8.65165	0.13588	0.01875	0
11763.8	1.00772	1.0137	1.01766			8.65165	0.2126	0.17692	0.07642			8.68233	0.14911	0.04001	0			8.68233	0.20968	0.0175	0
11765.6	1.00743	1.00807	1.01968			8.68233	0.19168	0.14911	0.1089			8.71301	0.13893	0.03645	0			8.71301	0.30033	0.01631	0
11768.4	1.00725	1.00161	1.0214			8.71301	0.22719	0.13893	0.14993			8.74369	0.1555	0.03129	0			8.74369	0.39443	0.01539	0
11770.3	1.01095	0.99706	1.02371			8.74369	0.29915	0.1555	0.19597			8.77437	0.19082	0.02505	0			8.77437	0.48749	0.01476	0
11772.1	1.00938	0.99387	1.02539			8.77437	0.38605	0.19082	0.24435			8.80505	0.23101	0.01859	0			8.80505	0.57727	0.01427	0
11774.2	1.00979	0.9916	1.02593			8.80505	0.47749	0.23101	0.29277			8.83573	0.26617	0.01337	0			8.83573	0.66226	0.01363	0
11775.9	1.00534	0.99023	1.02535			8.83573	0.56861	0.26617	0.33919			8.86641	0.29013	0.01179	0			8.86641	0.7413	0.01265	0
11777.6	1.00185	0.98825	1.02442			8.86641	0.65672	0.29013	0.3818			8.89709	0.29917	0.01421	0			8.89709	0.81339	0.01123	0
11780.4	0.99844	0.98666	1.02178			8.89709	0.74	0.29917	0.41911			8.92777	0.29136	0.01787	0			8.92777	0.87772	0.00951	0
11782.3	0.99972	0.98615	1.0187			8.92777	0.81708	0.29136	0.45			8.95845	0.26637	0.02088	0			8.95845	0.93357	0.0079	0
11784	1.00125	0.98623	1.01676			8.95845	0.88688	0.26637	0.47372			8.98913	0.22534	0.0225	0			8.98913	0.98039	0.00719	0
11786.1	0.99746	0.98655	1.01371			8.98913	0.94853	0.22534	0.48993			9.01981	0.17084	0.02256	0			9.01981	1.01781	0.00799	0
11787.9	0.99961	0.98681	1.01213			9.01981	1.00137	0.17084	0.49868			9.05049	0.10741	0.02124	0			9.05049	1.04557	0.00989	0
11789.5	0.99883	0.98719	1.00961			9.05049	1.0449	0.10741	0.50035			9.08117	0.04913	0.01901	0			9.08117	1.06359	0.01208	0
11792.3	1.00252	0.98832	1.00565			9.08117	1.07883	0.04913	0.49563			9.11185	0.06774	0.01671	0			9.11185	1.07187	0.01403	0
11794.3	1.00038	0.98946	1.00341			9.11185	1.10299	0.06774	0.48538			9.14253	0.13619	0.01547	0			9.14253	1.07047	0.01543	0
11796	1.00178	0.99074	1.00231			9.14253	1.11728	0.13619	0.47066			9.17321	0.20664	0.0161	0			9.17321	1.05948	0.01615	0
11798	1.00828	0.99298	1.00055			9.17321	1.12168	0.20664	0.45258			9.20388	0.27238	0.01829	0			9.20388	1.03896	0.01622	0
11799.8	0.99997	0.99691	0.99963			9.20388	1.11615	0.27238	0.43229			9.23456	0.33173	0.02096	0			9.23456	1.00895	0.01576	0
11801.6	1.0013	1.00093	0.998			9.23456	1.10065	0.33173	0.41095			9.26524	0.38502	0.02316	0			9.26524	0.96943	0.01504	0
11804.3	1.00359	1.00478	0.99707			9.26524	1.07506	0.38502	0.38969			9.29592	0.43407	0.0243	0			9.29592	0.92041	0.01435	0
11806.3	0.99891	1.00899	0.99596			9.29592	1.03932	0.43407	0.36961			9.3266	0.4816	0.02408	0			9.3266	0.86196	0.014	0
11808	1.00112	1.0137	0.99528			9.3266	0.99339	0.4816	0.35174			9.35728	0.53031	0.02242	0			9.35728	0.79431	0.0141	0
11810	1.00757	1.01842	0.99526			9.35728	0.93737	0.53031	0.33693			9.38796	0.58197	0.01946	0			9.38796	0.71788	0.01454	0
11811.9	1.0048	1.02243	0.99322			9.38796	0.87157	0.58197	0.32581			9.41864	0.6367	0.0156	0			9.41864	0.63345	0.01504	0
11813.5	1.00691	1.02529	0.99248			9.41864	0.79662	0.6367	0.31854			9.44932	0.69285	0.01158	0			9.44932	0.54214	0.01532	0
11816.1	1.00824	1.02801	0.9927			9.44932	0.71351	0.69285	0.31482			9.48	0.74738	0.00898	0			9.48	0.44543	0.01516	0
11818.3	1.00908	1.0293	0.99385			9.48	0.62362	0.74738	0.31379			9.51068	0.7965	0.00979	0			9.51068	0.34524	0.01446	0
11820	1.00942	1.02929	0.99486			9.51068	0.52874	0.7965	0.31421			9.54136	0.83644	0.01309	0			9.54136	0.24389	0.01323	0
11822	1.00877	1.02823	0.99309			9.54136	0.43102	0.83644	0.3146			9.57204	0.86398	0.01679	0			9.57204	0.14452	0.01161	0
11823.9	1.0038	1.02627	0.9956			9.57204	0.33293	0.86398	0.31345			9.60272	0.877	0.01981	0			9.60272	0.05616	0.00986	0
11825.5	1.00595	1.02407	0.99507			9.60272	0.23731	0.877	0.30942			9.6334	0.87469	0.02169	0			9.6334	0.06529	0.00836	0
11828	1.00714	1.02106	0.99636			9.6334	0.14788	0.87469	0.30142			9.66408	0.85779	0.02223	0			9.66408	0.14397	0.00755	0
11830.3	1.00564	1.01704	0.99725			9.66408	0.07381	0.85779	0.28867			9.69476	0.82857	0.02138	0			9.69476	0.21943	0.00763	0
11832	1.01224	1.01267	0.99724			9.69476	0.06098	0.82857	0.27078			9.72544	0.79077	0.01927	0			9.72544	0.2862	0.00833	0
11833.9	1.00195	1.00781	0.99729			9.72544	0.11246	0.79077	0.24776			9.75612	0.74919	0.01611	0			9.75612	0.34321	0.00918	0
11835.9	1.00426	1.0027	0.99763			9.75612	0.16781	0.74919	0.22			9.7868	0.70913	0.0122	0			9.7868	0.39055	0.00982	0
11837.4	1.0057	0.99834	0.99809			9.7868	0.21615	0.70913	0.18836			9.81748	0.6754	0.0079	0			9.81748	0.42897	0.01013	0
11839.9	1.00404	0.99427	0.99786			9.81748	0.25629	0.6754	0.15421			9.84816	0.65106	0.00356	0			9.84816	0.45967	0.01007	0
11842.3	1.00517	0.9922	0.9977			9.84816	0.2888	0.65106	0.11987			9.87884	0.63648	0.00047829	0			9.87884	0.48401	0.00977	0
11844	1.00125	0.99115	0.997			9.87884	0.3148	0.63648	0.08966			9.90952	0.62922	0.0039	0			9.90952	0.50317	0.0094	0
11845.9	0.99722	0.99015	0.99392			9.90952	0.33539	0.62922	0.07218			9.9402	0.62494	0.0065	0			9.9402	0.51783	0.00913	0
11847.9	0.99702	0.98988	0.99423			9.9402	0.35127	0.62494	0.07668			9.97088	0.6188	0.00816	0			9.97088	0.52802	0.00908	0
11849.5	1.00245	0.99132	0.99269			9.97088	0.36254	0.6188	0.0981
11851.8	1.00078	0.99149	0.99148
11854.3	1.00183	0.99295	0.98978
11856	0.9944	0.99473	0.98789
11857.8	0.99995	0.9958	0.98767
11859.9	0.99605	0.99609	0.98964
11861.5	1.00029	0.99583	0.98993
11865	0.99826	0.99443	0.99115
11868	0.99371	0.99366	0.99281
11870.8	0.99453	0.99261	0.99435
11873.5	0.99865	0.99348	0.9961
11876.8	0.99649	0.99623	0.99728
11880	1.00267	0.99957	0.99866
11882.7	1.00033	1.00421	0.99972
11885.5	1.00538	1.00784	1.00124
11888.6	1.00048	1.01011	1.00219
11892	1.00194	1.0136	1.00427
11894.7	1.0027	1.01606	1.00485
11897.5	1.00247	1.01779	1.00606
11900.4	1.00439	1.01967	1.00751
11904	0.99803	1.01705	1.00958
11906.6	1.01102	1.01281	1.00971
11909.6	1.00337	1.00734	1.00963
11912.3	1.00798	1.00284	1.00873
11916.1	1.00153	0.99756	1.00573
11918.6	0.99968	0.99386	1.00455
11921.6	0.99847	0.99129	1.00159
11924.1	0.99987	0.99081	1.00027
11928	1.00481	0.99263	0.99806
11930.6	0.99849	0.99283	0.99602
11933.6	0.99763	0.99375	0.99517
11936	0.99395	0.99496	0.99573
11940	1.00106	0.99688	0.9968
11942.6	0.99933	0.99884	0.99533
11945.6	0.99699	0.99731	0.99487
11948.1	1.0008	0.99684	0.99541
11951.8	0.99662	0.99635	0.99535
11954.6	1.00116	0.99534	0.99544
11957.5	0.99758	0.99445	0.99608
11960.1	0.99785	0.99436	0.99739
11963.5	0.99786	0.99582	0.99908
11966.6	0.99568	0.99849	1.00101
11969.3	1.00002	1.001	1.00135
11972.2	0.99549	1.00313	1.00329
11975.2	0.99796	1.00485	1.00277
11978.7	0.9959	1.00646	1.00333
11981.3	1.00305	1.00742	1.00326
11984.3	1.00535	1.00804	1.00266
11986.9	1.00237	1.00859	1.00333
11990.7	1.00258	1.00974	1.00255
11993.3	0.99923	1.01027	1.00222
11996.3	1.00052	1.01014	1.00192
11998.8	1.00492	1.00909	1.00163
12002.7	1.00531	1.00763	1.00067
12005.3	1.00489	1.00532	0.99996
12008.3	1.00291	1.00192	0.99892
12010.7	1.00089	0.99807	0.99877
12015.6	1.00501	0.9932	0.99961
12019.1	1.00043	0.98962	1.00011
12022.8	1.00116	0.98757	1.00017
12027.5	0.99747	0.98744	1.00188
12031.1	1.00018	0.98827	1.00267
12034.9	1.00248	0.99015	1.00387
12039.3	1.00395	0.99243	1.00535
12043.1	1.00479	0.9945	1.00588
12047	1.00111	0.99613	1.00737
12051	1.00251	1.00244	1.00745
12055.1	1.00206	1.00054	1.00787
12059.1	0.99879	1.00184	1.00808
12062.7	0.99855	1.00307	1.0083
12067.2	0.99813	1.00418	1.00853
12071	0.99473	1.00483	1.00857
12074.4	0.99617	1.00548	1.00695
12079.3	0.99677	1.00632	1.00703
12082.9	1.00403	1.00673	1.00465
12086.4	0.99985	1.00663	1.00326
12091.3	1.00325	1.00526	1.00051
12094.8	0.99941	1.00356	0.99917
12098.5	1.00354	1.00166	0.99851
12103.2	1.00155	1.00033	0.99739
12106.8	0.99786	0.99909	0.99706
12110.7	0.99764	0.99785	0.99726
12114.9	0.99955	0.99685	0.99763
12118.9	0.99836	0.99557	0.99729
12122.8	1.00066	0.99441	0.99715
12126.4	1.00201	0.99336	0.99781
12131	1.00178	0.9922	0.99855
12134.8	0.9974	0.99152	0.99918
12138.2	0.9983	0.99143	1.0004
12143.1	0.99582	0.99229	1.00169
12146.7	1.00222	0.9933	1.0029
12150.2	0.99445	0.99428	1.00499
12155.2	1.00272	0.99541	1.00485
12158.7	0.99894	0.99662	1.00476
12162.4	1.00431	0.9983	1.00488
12168.1	0.99714	1.00052	1.0041
12172.7	0.99704	1.00204	1.00345
12177.1	1.00442	1.00343	1.00231
12182.8	1.00312	1.00494	1.00086
12187.6	0.99715	1.00596	1.00013
12192.9	0.99683	1.00627	0.99905
12197.6	1.00119	1.00596	0.99786
12202.1	0.99541	1.00532	0.99718
12207.9	1.00018	1.00445	0.99683
12212.7	1.00105	1.00278	0.99678
12217.4	1.003	1.00064	0.99634
12222.6	0.99704	0.99949	0.99595
12227.3	0.9972	0.99924	0.99569
12233	1.00022	0.99991	0.99598
12237.6	1.00092	0.99732	0.99653
12242.1	0.99608	0.99689	0.99704
12247.7	1.0004	0.99662	0.99706
12252.5	0.99609	0.99582	0.99732
12257.8	0.99835	0.99502	0.99759
12262.5	0.99672	0.99521	0.99709
12267.1	1.00154	0.99443	0.99695
12272.9	0.99748	0.99539	0.99673
12277.6	1.00124	0.99669	0.99559
12282.2	1.00184	0.99833	0.99468
12287.6	0.99887	1.00069	0.9937
12292.4	1.00266	1.00302	0.99231
12298	0.99813	1.0052	0.99112
12302.6	0.99967	1.00785	0.99055
12307	1.00414	1.0086	0.98986
12312.9	1.00109	1.00909	0.98971
12317.6	0.99687	1.00905	0.99007
12322.5	0.99843	1.00859	0.99026
12327.6	1.00651	1.00787	0.99096
12332.3	1.00227	1.00618	0.9927
12338.1	1.00253	1.00413	0.99336
12342.6	1.00148	1.00292	0.99417
12347	0.99769	1.00183	0.9947
12352.9	0.9997	1.00157	0.99556
12357.7	0.9978	1.00152	0.99671
12362.6	0.99985	1.00153	0.99753

## Sheet: Figure 2
Figure 2a
Pt1/CoBOx		Pt/C		PtCo/C
0	0	0	0	0	0
1.5	25.9	2	5.6	2	10.2
2.5	40.4	3.5	13.8	3.5	22.6
3.5	51.9	5	20.8	5	31.8
4.5	61.1	6	27.6	6.5	44.8
5.5	73.9	7.5	40.1	8	57.1
6.5	84.5	10.5	56.3	11	72.3
8	93.6	15	75.3	14	85.5
10	98.6	19	90.5	16	95.2
		22	97.6	18	99.3
Figure 2b
Pt1/CoBOx		Pt/C		PtCo/C
0	100	0	100	0	100
25.9	100	2.6	57.4	10.2	80.6
40.4	100	8.9	57.9	22.6	79.2
51.9	100	20.8	19.9	31.8	67.4
61.1	100	27.6	17.7	44.8	50.5
73.9	100	40.1	12.1	57.1	44.3
84.5	100	56.3	10.7	72.3	35.2
93.6	99.6	75.3	9.7	85.5	19.5
98.6	99.5	90.5	5.6	95.2	16.4
		100	1.6	99.3	13.2
Figure 2c
Pt1/CoBOx	0.003	98.1	0.002
Pt/C	2.6	1.1	95
PtCo/C	30	13	55.3
Figure 2d
1	88	99.9	Pt1/CoBOx
2	85	99.9
3	87	99.5
4	86	99.8

## Sheet: Figure 3
Figure 3b															Figure 3c
Pt1/CoBOx			N-benzylidenebenzylamines				Benzylamine				Benzonitrile				D2		H2
410	2800.2		410	2311.13			410	1760.29			--	--			0	0	0	0
409.9	2726.34		409.9	2316.74			409.9	1776.14			--	--			2	24.9	2	31.8
409.8	2745.85		409.8	2349.64			409.8	1803.81			--	--			4	44.2	4	56.4
409.7	2818.7		409.7	2367.87			409.7	1813.44			--	--			6	62.8	6	76.8
409.6	2821.69		409.6	2316.04			409.6	1754.83			--	--			8	77.9	8	92.4
409.5	2733.15		409.5	2303.34			409.5	1767.76			--	--			--	--
409.4	2754.28		409.4	2225.34			409.4	1757.77			--	--			--	--
409.3	2795.5		409.3	2249.46			409.3	1743.29			--	--
409.2	2773.09		409.2	2353.19			409.2	1732.39			--	--
409.1	2664.62		409.1	2325.18			409.1	1762.8			--	--
409	2757		409	2299.75			409	1727.53			--	--
408.9	2751.49		408.9	2272.24			408.9	1737.67			--	--
408.8	2700.03		408.8	2300.62			408.8	1796.29			--	--
408.7	2665.11		408.7	2329.89			408.7	1706.89			--	--
408.6	2744.54		408.6	2358.47			408.6	1719.27			--	--
408.5	2750.63		408.5	2300.91			408.5	1789.78			--	--
408.4	2703.81		408.4	2261.19			408.4	1730.99			--	--
408.3	2826.46		408.3	2349.5			408.3	1695.35			--	--
408.2	2721.3		408.2	2374.1			408.2	1752.2			--	--
408.1	2730.85		408.1	2321.42			408.1	1776.17			--	--
408	2767.58		408	2310.82			408	1740.94			--	--
407.9	2750.41		407.9	2317.46			407.9	1721.07			--	--
407.8	2718.46		407.8	2254.58			407.8	1786.83			--	--
407.7	2726.73		407.7	2294.07			407.7	1748.13			--	--
407.6	2851.32		407.6	2401.28			407.6	1748.39			--	--
407.5	2796.49		407.5	2335.16			407.5	1798.36			--	--
407.4	2736.53		407.4	2314.43			407.4	1719.59			--	--
407.3	2795.57		407.3	2317.12			407.3	1726.16			--	--
407.2	2833.01		407.2	2348.15			407.2	1773.92			--	--
407.1	2740.37		407.1	2370.54			407.1	1757.98			--	--
407	2823.83		407	2349.55			407	1714.11			--	--
406.9	2845.72		406.9	2392.15			406.9	1751.41			--	--
406.8	2854.39		406.8	2370.91			406.8	1860.34			--	--
406.7	2858.23		406.7	2388.55			406.7	1836.24			--	--
406.6	2875.77		406.6	2494.39			406.6	1838.01			--	--
406.5	2868.31		406.5	2451.82			406.5	1830.91			410	1315.39
406.4	2867.51		406.4	2383.82			406.4	1815.35			409.9	1360.67
406.3	2909.76		406.3	2435.19			406.3	1854.24			409.8	1321.2
406.2	2834.81		406.2	2502.8			406.2	1744.01			409.7	1334.75
406.1	2849.37		406.1	2454.42			406.1	1743.84			409.6	1386.64
406	2876.94		406	2619.12			406	1817.74			409.5	1299.05
405.9	2883.7		405.9	2538.48			405.9	1849.01			409.4	1327.67
405.8	2881.44		405.8	2446.17			405.8	1797.76			409.3	1277.51
405.7	2864		405.7	2406.52			405.7	1827.6			409.2	1312.03
405.6	2924.62		405.6	2426.56			405.6	1853.78			409.1	1270.29
405.5	2900.11		405.5	2407.18			405.5	1815.15			409	1268.17
405.4	2932.08		405.4	2442.53			405.4	1760.91			408.9	1287.91
405.3	2891.34		405.3	2360.77			405.3	1717.51			408.8	1402.64
405.2	2867.46		405.2	2354.97			405.2	1732.67			408.7	1348.76
405.1	2885.25		405.1	2390.11			405.1	1747.32			408.6	1283.06
405	2869.96		405	2370.21			405	1753.11			408.5	1281.2
404.9	2818.04		404.9	2339.24			404.9	1782.8			408.4	1270.4
404.8	2817.79		404.8	2306.39			404.8	1726.5			408.3	1318.26
404.7	2792.81		404.7	2309.33			404.7	1734.29			408.2	1300.91
404.6	2919.28		404.6	2326.24			404.6	1776.55			408.1	1344.27
404.5	2824.16		404.5	2281.57			404.5	1731.11			408	1329.34
404.4	2764.32		404.4	2347.04			404.4	1746.85			407.9	1415.28
404.3	2826.43		404.3	2295.7			404.3	1755.58			407.8	1420.35
404.2	2895.69		404.2	2324.66			404.2	1751.05			407.7	1384.8
404.1	2800.49		404.1	2344.62			404.1	1761.42			407.6	1362.74
404	2754.92		404	2354.1			404	1825.39			407.5	1368.49
403.9	2814.81		403.9	2401.42			403.9	1807.56			407.4	1326.42
403.8	2860.18		403.8	2397.5			403.8	1796.1			407.3	1392.76
403.7	2751.02		403.7	2349.78			403.7	1801.15			407.2	1399.42
403.6	2703.34		403.6	2336.37			403.6	1799.47			407.1	1317.46
403.5	2763.13		403.5	2367.96			403.5	1857			407	1342.41
403.4	2709.7		403.4	2373.37			403.4	1766.71			406.9	1384.29
403.3	2808.02		403.3	2318.51			403.3	1749.41			406.8	1399.5
403.2	2756.18		403.2	2385.71			403.2	1755.21			406.7	1394.23
403.1	2779.02		403.1	2384.35			403.1	1779.78			406.6	1394.15
403	2752.34		403	2326.49			403	1732.94			406.5	1376.3
402.9	2806.95		402.9	2436.11			402.9	1784.66			406.4	1352.39
402.8	2758.78		402.8	2411.69			402.8	1885.06			406.3	1352.59
402.7	2761.11		402.7	2364.06			402.7	1761.8			406.2	1339.86
402.6	2799.28		402.6	2397.9			402.6	1727			406.1	1429.16
402.5	2793.73		402.5	2343.22			402.5	1727.54			406	1393.87
402.4	2825.68		402.4	2327.08			402.4	1736.79			405.9	1344.96
402.3	2827.45		402.3	2305.49			402.3	1747.69			405.8	1394.27
402.2	2848.23		402.2	2330.38			402.2	1775.07			405.7	1402.19
402.1	2780.46		402.1	2365.57			402.1	1786.07			405.6	1473.83
402	2761.47		402	2290.36			402	1779.11			405.5	1427.02
401.9	2751.19		401.9	2301.94			401.9	1848.85			405.4	1417.45
401.8	2808.6		401.8	2371.86			401.8	1784.63			405.3	1436.64
401.7	2855.33		401.7	2326.82			401.7	1739.48			405.2	1355.22
401.6	2787.19		401.6	2375.08			401.6	1699.46			405.1	1331.31
401.5	2738.9		401.5	2410.31			401.5	1741.24			405	1259.29
401.4	2765.84		401.4	2385.46			401.4	1735.7			404.9	1366.05
401.3	2718.15		401.3	2385.29			401.3	1701.05			404.8	1365.8
401.2	2846.23		401.2	2319.51			401.2	1724.54			404.7	1406.37
401.1	2882.63		401.1	2267.73			401.1	1699.05			404.6	1325.29
401	2815.83		401	2281.41			401	1796.5			404.5	1348.25
400.9	2796.47		400.9	2393.86			400.9	1809.31			404.4	1318.29
400.8	2730.32		400.8	2365.93			400.8	1794.06			404.3	1395.12
400.7	2772.78		400.7	2367.11			400.7	1766.9			404.2	1381.16
400.6	2870.82		400.6	2393.36			400.6	1751.69			404.1	1363.15
400.5	2857.2		400.5	2352.57			400.5	1842.5			404	1290.25
400.4	2830.95		400.4	2311.42			400.4	1833.08			403.9	1231.81
400.3	2821.88		400.3	2398.07			400.3	1817.65			403.8	1336.45
400.2	2833.39		400.2	2398.84			400.2	1822.16			403.7	1345.52
400.1	2870.29		400.1	2380.19			400.1	1839			403.6	1338.72
400	2916.23		400	2404.05			400	1819.73			403.5	1395.48
399.9	2910.03		399.9	2440.47			399.9	1828.78			403.4	1409.9
399.8	2917.88		399.8	2417.4			399.8	1874.21			403.3	1384.25
399.7	2848.16		399.7	2448.53			399.7	1914.24			403.2	1343.97
399.6	2883.87		399.6	2376.48			399.6	1920.28			403.1	1300.32
399.5	2893.94		399.5	2354.97			399.5	1942.37			403	1242.42
399.4	2831.56		399.4	2369.76			399.4	1964.25			402.9	1272.28
399.3	2878.59		399.3	2434.42			399.3	2028.18			402.8	1392.15
399.2	2832.48		399.2	2370.41			399.2	1974.03			402.7	1356.04
399.1	2863		399.1	2338.23			399.1	2004.22			402.6	1279.34
399	2828.91		399	2428.66			399	2045.76			402.5	1302.99
398.9	2767.88		398.9	2453.01			398.9	1899.62			402.4	1331.78
398.8	2796.78		398.8	2460.43			398.8	1903.47			402.3	1304.98
398.7	2818.95		398.7	2418.31			398.7	1977.16			402.2	1341.72
398.6	2802.79		398.6	2422.69			398.6	1894.37			402.1	1295.46
398.5	2805.04		398.5	2387.63			398.5	1894.62			402	1349.54
398.4	2870.01		398.4	2397.86			398.4	1971.76			401.9	1307.71
398.3	2860.99		398.3	2419.28			398.3	1886.62			401.8	1293.43
398.2	2809.43		398.2	2408.85			398.2	1898.85			401.7	1351.97
398.1	2726.63		398.1	2352.4			398.1	1861.29			401.6	1351.86
398	2831.98		398	2327.07			398	1850.57			401.5	1403.71
397.9	2872.6		397.9	2376.48			397.9	1934.78			401.4	1365.34
397.8	2753.75		397.8	2440.36			397.8	1940.94			401.3	1312.09
397.7	2780.98		397.7	2378.91			397.7	1903.18			401.2	1434.34
397.6	2824.54		397.6	2298.47			397.6	1865.32			401.1	1417.96
397.5	2839.05		397.5	2279.87			397.5	1863.69			401	1379.59
397.4	2841.01		397.4	2302.88			397.4	1837.55			400.9	1367.12
397.3	2845.41		397.3	2382.92			397.3	1770.19			400.8	1310.24
397.2	2857.72		397.2	2340.11			397.2	1782.98			400.7	1301.17
397.1	2827.81		397.1	2362.34			397.1	1759.75			400.6	1308.42
397	2782.64		397	2416			397	1731.18			400.5	1361.99
396.9	2842.53		396.9	2370.45			396.9	1753.17			400.4	1355.6
396.8	2829.1		396.8	2354.43			396.8	1780.28			400.3	1341.5
396.7	2794.84		396.7	2322.71			396.7	1757.51			400.2	1312.49
396.6	2877.58		396.6	2333.88			396.6	1737.91			400.1	1364.15
396.5	2839.62		396.5	2371.63			396.5	1707.41			400	1431.94
396.4	2852.11		396.4	2381.63			396.4	1720.88			399.9	1338.83
396.3	2872.25		396.3	2319.43			396.3	1780.81			399.8	1261.64
396.2	2847.31		396.2	2328.48			396.2	1725.72			399.7	1287.03
396.1	2822.64		396.1	2462.49			396.1	1740.17			399.6	1322.22
396	2827.16		396	2423.91			396	1716.76			399.5	1364.1
395.9	2782.39		395.9	2339.12			395.9	1764.27			399.4	1307.01
395.8	2792.94		395.8	2398.27			395.8	1812.51			399.3	1297.81
395.7	2856.87		395.7	2380.94			395.7	1751.01			399.2	1418.72
395.6	2826.61		395.6	2364.31			395.6	1728.73			399.1	1396.05
395.5	2862.23		395.5	2359.41			395.5	1769.21			399	1362.22
395.4	2883.07		395.4	2293.55			395.4	1785.64			398.9	1531.38
395.3	2834.83		395.3	2271.3			395.3	1783.63			398.8	1447.3
395.2	2834.4		395.2	2254.96			395.2	1740.83			398.7	1497.62
395.1	2851.91		395.1	2314.7			395.1	1736.03			398.6	1445.74
395	2795.15		395	2366.2			395	1763.74			398.5	1525.26
394.9	2805.24		394.9	2357.01			394.9	1809.23			398.4	1438.85
394.8	2827.22		394.8	2358			394.8	1805.08			398.3	1427.45
394.7	2850.33		394.7	2389.71			394.7	1832.36			398.2	1537.94
394.6	2802.32		394.6	2364.62			394.6	1750.63			398.1	1389.78
394.5	2813.44		394.5	2293.37			394.5	1761.05			398	1436.45
394.4	2842.39		394.4	2332.62			394.4	1750.1			397.9	1412.76
394.3	2849.57		394.3	2395.62			394.3	1739.38			397.8	1411.12
394.2	2744.88		394.2	2426.37			394.2	1709.88			397.7	1345.8
394.1	2770.93		394.1	2390.86			394.1	1701.76			397.6	1402.62
394	2789.46		394	2400.29			394	1742.54			397.5	1456.73
393.9	2731.08		393.9	2307.3			393.9	1744.59			397.4	1385.6
393.8	2720.97		393.8	2347.79			393.8	1772.95			397.3	1347.15
393.7	2758.64		393.7	2336.31			393.7	1761.13			397.2	1369.11
393.6	2824.13		393.6	2251.93			393.6	1786.12			397.1	1371.33
393.5	2884.34		393.5	2281.43			393.5	1831.61			397	1468.9
393.4	2906.18		393.4	2376.32			393.4	1784.72			396.9	1386.99
393.3	2997.39		393.3	2381.44			393.3	1747.59			396.8	1433.45
393.2	2905.05		393.2	2364.18			393.2	1772.56			396.7	1386.97
393.1	2762.32		393.1	2339.38			393.1	1797.93			396.6	1311.05
393	2787.31		393	2356			393	1755.82			396.5	1379.8
392.9	2856.25		392.9	2312.33			392.9	1803.71			396.4	1383.24
392.8	2915.91		392.8	2343.09			392.8	1753.57			396.3	1386.35
392.7	2859.1		392.7	2394.94			392.7	1755.5			396.2	1303.97
392.6	2853.17		392.6	2339.33			392.6	1739.85			396.1	1292.92
392.5	2802.74		392.5	2386.73			392.5	1740.41			396	1374.89
392.4	2833.45		392.4	2342.25			392.4	1766.22			395.9	1351.79
392.3	2800.75		392.3	2329.67			392.3	1809.89			395.8	1336.04
392.2	2827.24		392.2	2346.64			392.2	1790.31			395.7	1334.21
392.1	2811.64		392.1	2449.46			392.1	1815.95			395.6	1343.89
392	2832.48		392	2386.73			392	1780			395.5	1288.9
											395.4	1335.66
											395.3	1307.27
											395.2	1316.14
											395.1	1312
											395	1339.06
											394.9	1323.55
											394.8	1332.39
											394.7	1372.78
											394.6	1289.11
											394.5	1287.15
											394.4	1327.34
											394.3	1329.84
											394.2	1345.43
											394.1	1355.72
											394	1389.17
											393.9	1285.51
											393.8	1388.76
											393.7	1450.04
											393.6	1390.4
											393.5	1350.55
											393.4	1334.19
											393.3	1286.16
											393.2	1329.01
											393.1	1405.19
											393	1343.26
											392.9	1441.4
											392.8	1384.97
											392.7	1391.93
											392.6	1362.96
											392.5	1371.1
											392.4	1345.02
											392.3	1328.44
											392.2	1385.18
											392.1	1315.36
											392	1340.24

## Sheet: Figure S2
Pt1/CoBOx
Pt4f
78.9	2655.99	2657.61	2655.69	2656.2	2655.86	2656.68	2655.95
78.8	2647.59	2657.39	2655.39	2655.91	2655.57	2656.42	2655.66
78.7	2665.39	2657.1	2655.02	2655.56	2655.21	2656.1	2655.31
78.6	2653.33	2656.94	2654.78	2655.32	2654.96	2655.9	2655.08
78.5	2666.8	2656.73	2654.48	2655.04	2654.67	2655.65	2654.8
78.4	2720.45	2656.64	2654.29	2654.87	2654.49	2655.53	2654.63
78.3	2732.52	2657.11	2654.66	2655.26	2654.87	2655.96	2655.02
78.2	2662.23	2658.07	2655.5	2656.11	2655.72	2656.86	2655.89
78.1	2587.27	2658.84	2656.15	2656.78	2656.37	2657.58	2656.56
78	2630.51	2659.02	2656.21	2656.85	2656.43	2657.71	2656.64
77.9	2607.68	2659.28	2656.33	2656.99	2656.56	2657.91	2656.79
77.8	2581.31	2659.24	2656.14	2656.82	2656.38	2657.81	2656.64
77.7	2523.52	2658.74	2655.47	2656.18	2655.72	2657.24	2656.01
77.6	2602.21	2657.34	2653.9	2654.63	2654.16	2655.78	2654.49
77.5	2602.17	2655.97	2652.33	2653.08	2652.6	2654.32	2652.96
77.4	2634.08	2654.29	2650.45	2651.22	2650.73	2652.56	2651.13
77.3	2690.22	2652.61	2648.53	2649.33	2648.82	2650.78	2649.28
77.2	2576.69	2651.3	2646.97	2647.79	2647.27	2649.36	2647.78
77.1	2569.19	2649.16	2644.53	2645.38	2644.84	2647.09	2645.43
77	2573.83	2646.53	2641.59	2642.47	2641.91	2644.33	2642.58
76.9	2583.78	2643.49	2638.19	2639.1	2638.53	2641.14	2639.29
76.8	2655.55	2640.1	2634.41	2635.35	2634.76	2637.58	2635.63
76.7	2689.97	2636.99	2630.85	2631.83	2631.22	2634.27	2632.22
76.6	2647.85	2634.21	2627.55	2628.57	2627.94	2631.26	2629.1
76.5	2617.95	2631.28	2624.04	2625.09	2624.45	2628.07	2625.8
76.4	2574.06	2628.14	2620.22	2621.31	2620.64	2624.61	2622.24
76.3	2595.4	2624.53	2615.81	2616.95	2616.25	2620.61	2618.16
76.2	2618.81	2620.85	2611.18	2612.36	2611.64	2616.46	2613.94
76.1	2541.85	2617.29	2606.47	2607.69	2606.95	2612.29	2609.76
76	2533.58	2613.16	2600.9	2602.18	2601.41	2607.36	2604.92
75.9	2568.96	2608.78	2594.7	2596.03	2595.24	2601.9	2599.73
75.8	2573.43	2604.67	2588.22	2589.6	2588.78	2596.29	2594.66
75.7	2602.82	2600.91	2581.37	2582.81	2581.96	2590.48	2589.77
75.6	2555.68	2597.98	2574.42	2575.92	2575.04	2584.78	2585.49
75.5	2514.07	2595.53	2566.84	2568.42	2567.5	2578.73	2581.42
75.4	2604.81	2593.47	2558.47	2560.12	2559.17	2572.26	2577.34
75.3	2634.31	2592.51	2550.3	2552.02	2551.03	2566.49	2573.85
75.2	2599.19	2591.74	2542.25	2544.07	2543.04	2561.62	2569.78
75.1	2552.39	2589.5	2533.97	2535.87	2534.8	2557.62	2563.11
75	2608.86	2585.17	2525.18	2527.18	2526.07	2554.75	2552.7
74.9	2652.14	2581.08	2516.61	2518.71	2517.55	2554.47	2540.16
74.8	2592.04	2579.98	2508.46	2510.68	2509.48	2557.88	2527.33
74.7	2603.04	2583.24	2500.1	2502.44	2501.19	2565.24	2514.67
74.6	2638.75	2592.33	2491.89	2494.36	2493.06	2577.61	2502.96
74.5	2573.6	2607.43	2484.15	2486.77	2485.42	2595.15	2492.55
74.4	2596.33	2625.36	2476.22	2478.99	2477.59	2614.78	2482.66
74.3	2665.23	2639.98	2468.59	2471.54	2470.08	2630.52	2473.62
74.2	2715.02	2642.08	2461.86	2464.99	2463.47	2633.31	2465.88
74.1	2571.29	2626.58	2456.25	2459.59	2458.02	2618.18	2459.54
74	2520.68	2597.2	2450.37	2453.94	2452.31	2588.94	2453.13
73.9	2657.92	2563.66	2444.36	2448.18	2446.49	2555.36	2446.7
73.8	2579.23	2533.88	2439.68	2443.77	2442.03	2525.4	2441.7
73.7	2442.36	2509.07	2435.15	2439.55	2437.77	2500.28	2436.91
73.6	2477.57	2488.54	2429.89	2434.64	2432.82	2479.3	2431.44
73.5	2464.53	2472.45	2424.76	2429.91	2428.07	2462.63	2426.13
73.4	2430.14	2459.67	2419.54	2425.12	2423.3	2449.11	2420.76
73.3	2421.62	2449.12	2413.98	2420.05	2418.3	2437.63	2415.08
73.2	2453.15	2440.17	2408.16	2414.79	2413.18	2427.53	2409.15
73.1	2468.94	2432.71	2402.42	2409.69	2408.34	2418.62	2403.31
73	2437.18	2426.49	2396.79	2404.8	2403.89	2410.57	2397.61
72.9	2346.27	2421.09	2390.97	2399.83	2399.6	2402.86	2391.72
72.8	2375.5	2415.82	2384.28	2394.14	2394.93	2394.64	2384.97
72.7	2431.85	2411.35	2377.35	2388.37	2390.59	2386.46	2377.98
72.6	2400.31	2408.17	2370.58	2383	2387.1	2378.65	2371.16
72.5	2349.02	2405.93	2363.51	2377.62	2384.08	2370.7	2364.04
72.4	2361.5	2404.33	2355.81	2372.02	2381.16	2362.26	2356.31
72.3	2402.22	2403.58	2347.82	2366.68	2378.43	2353.64	2348.29
72.2	2485.91	2403.57	2339.88	2362.12	2375.62	2345.16	2340.31
72.1	2406.35	2404.13	2332.61	2359.27	2372.27	2337.42	2333.02
72	2459.33	2403.38	2325.05	2357.47	2366.19	2329.44	2325.43
71.9	2455.82	2401.99	2317.99	2357.95	2357.64	2322.02	2318.35
71.8	2386.82	2400.76	2311.27	2360.97	2347.01	2314.98	2311.61
71.7	2413.68	2400.73	2304.32	2366.37	2334.93	2307.75	2304.64
71.6	2376.11	2403.77	2297.69	2374.95	2323.04	2300.86	2297.99
71.5	2435.36	2409.98	2290.98	2386.18	2311.55	2293.93	2291.26
71.4	2449.73	2419.41	2284.9	2399.87	2301.43	2287.65	2285.17
71.3	2402.16	2429.68	2279.41	2413.63	2292.65	2281.97	2279.67
71.2	2420.32	2436.27	2274.08	2422.99	2284.72	2276.47	2274.32
71.1	2464.26	2434.92	2269.29	2423.81	2277.93	2271.54	2269.53
71	2368.72	2423.77	2265.43	2414.34	2272.53	2267.54	2265.65
70.9	2348.48	2403.85	2261.51	2395.73	2267.44	2263.5	2261.72
70.8	2369.8	2379.83	2257.77	2372.74	2262.79	2259.64	2257.97
70.7	2360.68	2355.97	2254.49	2349.7	2258.81	2256.26	2254.68
70.6	2391.19	2334.43	2251.56	2328.82	2255.32	2253.23	2251.74
70.5	2408.3	2316.43	2249.31	2311.36	2252.62	2250.9	2249.49
70.4	2363.05	2302.14	2247.83	2297.53	2250.76	2249.33	2247.99
70.3	2242.36	2290.85	2246.67	2286.64	2249.3	2248.1	2246.83
70.2	2219.57	2281.26	2244.97	2277.39	2247.33	2246.33	2245.12
70.1	2247.41	2273.21	2242.98	2269.63	2245.11	2244.27	2243.13
70	2309.77	2266.6	2241.04	2263.28	2242.97	2242.27	2241.18
69.9	2290.84	2261.55	2239.61	2258.47	2241.38	2240.79	2239.75
69.8	2322.42	2257.39	2238.3	2254.52	2239.92	2239.43	2238.43
69.7	2327.23	2254.3	2237.49	2251.61	2238.98	2238.57	2237.62
69.6	2243.16	2252.06	2237.12	2249.54	2238.49	2238.15	2237.24
69.5	2193.49	2249.83	2236.44	2247.46	2237.71	2237.43	2236.56
69.4	2268.42	2247.41	2235.33	2245.18	2236.5	2236.28	2235.44
69.3	2293.77	2245.61	2234.64	2243.5	2235.73	2235.55	2234.75
69.2	2290.78	2244.34	2234.33	2242.34	2235.35	2235.21	2234.44
69.1	2224.97	2243.46	2234.3	2241.57	2235.25	2235.13	2234.4
69	2233.96	2242.39	2233.96	2240.59	2234.85	2234.77	2234.06

## Sheet: Figure S3
0	0	0	0	0	0
0.05	-0.000276637	-6.67662e-07	-0.000275969	0	0
0.1	-0.00212	-5.31549e-06	-0.00212	0	0	0	0	0	0
0.15	-0.00687	-1.77944e-05	-0.00685	0	0	0.05	2.6786e-07	-8.4912e-07	-8.64023e-08
0.2	-0.01557	-4.16952e-05	-0.01553	0	0	0.1	2.15562e-06	-6.77981e-06	-6.91301e-07
0.25	-0.02902	-8.02159e-05	-0.02894	0	0	0.15	7.34696e-06	-2.28077e-05	-2.33361e-06
0.3	-0.04776	-0.000136024	-0.04762	0	0	0.2	1.76535e-05	-5.38156e-05	-5.53306e-06
0.35	-0.07202	-0.000211113	-0.07181	0	0	0.25	3.50796e-05	-0.000104485	-1.08107e-05
0.4	-0.10182	-0.000306653	-0.10151	0	0	0.3	6.18886e-05	-0.000179223	-1.86891e-05
0.45	-0.13688	-0.000422831	-0.13645	0	0	0.35	0.00010067	-0.00028209	-2.96933e-05
0.5	-0.17638	-0.000558675	-0.17582	0	0	0.4	0.000154411	-0.000416713	-4.43506e-05
0.55	-0.21532	-0.000711871	-0.21461	0	0	0.45	0.000226564	-0.000586203	-6.31918e-05
0.6	-0.25429	-0.000878552	-0.25341	0	0	0.5	0.000321128	-0.000793051	-8.67511e-05
0.65	-0.29121	-0.00105	-0.29016	0	0	0.55	0.000442722	-0.00104	-0.000115567
0.7	-0.31888	-0.00123	-0.31766	0	0	0.6	0.000596672	-0.00133	-0.000150184
0.75	-0.33679	-0.00139	-0.3354	0	0	0.65	0.000789099	-0.00165	-0.00019115
0.8	-0.33977	-0.00153	-0.33824	0	0	0.7	0.00103	-0.00202	-0.000239022
0.85	-0.32169	-0.00164	-0.32005	0	0	0.75	0.00132	-0.00242	-0.000294363
0.9	-0.27999	-0.00168	-0.2783	0	0	0.8	0.00167	-0.00285	-0.000357746
0.95	-0.21118	-0.00165	-0.20953	0	0	0.85	0.0021	-0.00331	-0.000429754
1	-0.11051	-0.0015	-0.10902	0	0	0.9	0.00261	-0.00378	-0.000510981
1.05	0.02564	-0.0012	0.02684	0	0	0.95	0.00322	-0.00426	-0.000602038
1.1	0.19808	-0.000714433	0.1988	0	0	1	0.00394	-0.00474	-0.000703553
1.15	0.37583	1.94691e-05	0.37581	0	0	1.05	0.00479	-0.00518	-0.000816175
1.2	0.5413	0.00107	0.54022	0	0	1.1	0.00579	-0.00557	-0.000940587
1.25	0.66808	0.00254	0.66555	0	0	1.15	0.00696	-0.00586	-0.00108
1.3	0.74078	0.00455	0.73623	0	0	1.2	0.00832	-0.00602	-0.00123
1.35	0.77366	0.00735	0.76631	0	0	1.25	0.0099	-0.00597	-0.00139
1.4	0.76451	0.01148	0.75303	0	0	1.3	0.01173	-0.00561	-0.00157
1.45	0.75432	0.01594	0.73838	0	0	1.35	0.01384	-0.00472	-0.00177
1.5	0.72853	0.00876	0.71977	0	0	1.4	0.01627	-0.00281	-0.00198
1.55	0.68763	0.00379	0.68384	0	0.00616	1.45	0.01907	-0.00537	0.00224
1.6	0.62118	0.00112	0.62006	0	0.02447	1.5	0.02227	-0.01615	0.00264
1.65	0.50417	-0.000585918	0.50475	0	0.0545	1.55	0.02595	-0.02526	0.0031
1.7	0.38981	-0.00078151	0.39059	0	0.09549	1.6	0.03016	-0.0327	0.00366
1.75	0.22695	-0.000461609	0.22741	0	0.14645	1.65	0.03497	-0.03977	0.00421
1.8	0.09822	-0.00173	0.09995	0	0.20611	1.7	0.04049	-0.04605	0.00478
1.85	0.01895	-0.00244	0.02138	0	0.273	1.75	0.0468	-0.05257	0.0053
1.9	-0.07976	-0.00586	-0.0739	0	0.34549	1.8	0.05405	-0.06146	0.00568
1.95	-0.15633	-0.0112	-0.14514	0	0.42178	1.85	0.06239	-0.07079	0.00596
2	-0.22176	-0.01541	-0.20635	7.86784e-05	0.5	1.9	0.07205	-0.08389	0.00599
2.05	-0.23882	-0.02399	-0.21482	0.000163954	0.57822	1.95	0.08331	-0.10026	0.00575
2.1	-0.27839	-0.02925	-0.24913	0.000278643	0.65451	2	0.09663	-0.11736	0.00533
2.15	-0.24334	-0.02239	-0.22095	0.000368853	0.72699	2.05	0.11275	-0.14119	0.00444
2.2	-0.32372	-0.4716	0.14788	0.000409261	0.79389	2.1	0.13335	-0.16591	0.00331
2.25	-0.31218	-0.58184	0.26966	0.000543629	0.85355	2.15	0.16596	-0.19032	0.00197
2.3	-0.39394	-0.6874	0.29345	0.000702753	0.90451	2.2	-0.2557	-0.21611	0.000214682
2.35	-0.48245	-0.7828	0.30035	0.000869446	0.9455	2.25	-0.34217	-0.23801	-0.00166
2.4	-0.60651	-0.86481	0.2583	0.000992727	0.97553	2.3	-0.42861	-0.25519	-0.0036
2.45	-0.70992	-0.9329	0.22298	0.00108	0.99384	2.35	-0.51573	-0.26145	-0.00562
2.5	-0.76243	-0.97547	0.21304	0.00117	1	2.4	-0.60035	-0.25695	-0.00751
2.55	-0.8923	-0.99448	0.10218	0.00119	1	2.45	-0.68204	-0.24165	-0.00921
2.6	-0.96982	-0.99382	0.024	0.00119	1	2.5	-0.75905	-0.20591	-0.01051
2.65	-1.0332	-0.96095	-0.07226	0.0012	1	2.55	-0.82935	-0.15376	-0.01137
2.7	-0.9622	-0.89301	-0.06919	0.00121	1	2.6	-0.89135	-0.09066	-0.01182
2.75	-0.8869	-0.81131	-0.07559	0.00122	1	2.65	-0.94267	-0.00675	-0.01153
2.8	-0.70663	-0.73151	0.02487	0.00122	1	2.7	-0.98229	0.0998	-0.01053
2.85	-0.4836	-0.67353	0.18994	0.00129	1	2.75	-1.00519	0.20319	-0.0093
2.9	-0.30525	-0.63792	0.33267	0.00149	1	2.8	-1.01414	0.29064	-0.008
2.95	-0.18768	-0.62341	0.43574	0.00184	1	2.85	-1.00137	0.33542	-0.00758
3	-0.05167	-0.59639	0.54473	0.00239	1	2.9	-0.96966	0.33884	-0.0071
3.05	-0.04189	-0.5706	0.52871	0.00291	1	2.95	-0.91913	0.30228	-0.00656
3.1	-0.11406	-0.54785	0.43378	0.00325	1	3	-0.83983	0.24966	-0.00623
3.15	-0.11138	-0.51426	0.40287	0.00355	1	3.05	-0.74245	0.17791	-0.00606
3.2	-0.05466	-0.47297	0.41831	0.00388	1	3.1	-0.62266	0.0807	-0.00588
3.25	0.0499	-0.41593	0.46582	0.00428	1	3.15	-0.47675	-0.03178	-0.00574
3.3	0.04027	-0.33188	0.37215	0.00453	1	3.2	-0.31701	-0.1497	-0.00626
3.35	0.13459	-0.22217	0.35676	0.00477	1	3.25	-0.13878	-0.27036	-0.00679
3.4	0.01204	-0.07918	0.09122	0.00478	1	3.3	0.05615	-0.3807	-0.00733
3.45	0.45107	0.09579	0.35528	0.00502	1	3.35	0.25402	-0.4682	-0.008
3.5	0.32875	0.28752	0.04123	0.00502	1	3.4	0.45798	-0.52844	-0.00872
3.55	0.65283	0.49122	0.16161	0.00507	1	3.45	0.65961	-0.55453	-0.00929
3.6	0.72023	0.71838	0.00186	0.00507	1	3.5	0.83724	-0.54002	-0.0097
3.65	1.01674	0.95493	0.06181	0.00508	1	3.55	0.98703	-0.48614	-0.00967
3.7	1.32494	1.19248	0.13245	0.00511	1	3.6	1.11852	-0.39116	-0.00898
3.75	1.84674	1.43242	0.41432	0.00543	1	3.65	1.2191	-0.25658	-0.00759
3.8	2.05345	1.64657	0.40688	0.00573	1	3.7	1.28587	-0.08808	-0.0053
3.85	2.23725	1.8228	0.41445	0.00605	1	3.75	1.33243	0.10141	-0.00141
3.9	2.36045	1.94645	0.414	0.00637	1	3.8	1.34192	0.30117	0.00348
3.95	2.16203	2.00415	0.15788	0.00641	1	3.85	1.31419	0.49931	0.0093
4	2.03069	1.99303	0.03766	0.00641	1	3.9	1.2526	0.67765	0.01621
4.05	1.85309	1.90457	-0.05148	0.00642	1	3.95	1.15778	0.8223	0.02406
4.1	1.63711	1.72637	-0.08926	0.00643	1	4	1.03185	0.92894	0.03224
4.15	1.17483	1.46875	-0.29392	0.00659	1	4.05	0.87477	0.98945	0.04035
4.2	0.7852	1.14062	-0.35542	0.00683	1	4.1	0.68883	0.98947	0.04807
4.25	0.46815	0.74474	-0.27659	0.00697	1	4.15	0.48277	0.93135	0.05463
4.3	-0.30779	0.3057	-0.61349	0.00766	1	4.2	0.26181	0.81938	0.05944
4.35	-1.02429	-0.15601	-0.86828	0.00906	1	4.25	0.02445	0.65829	0.06199
4.4	-0.88537	-0.62458	-0.26079	0.00918	1	4.3	-0.21436	0.45859	0.06147
4.45	-1.21554	-1.08075	-0.13478	0.00922	1	4.35	-0.44772	0.23394	0.05777
4.5	-1.50782	-1.50384	-0.00398	0.00922	1	4.4	-0.67128	-0.00398	0.05069
4.55	-2.29872	-1.87406	-0.42466	0.00955	1	4.45	-0.87775	-0.24305	0.04004
4.6	-2.85129	-2.17682	-0.67447	0.01039	1	4.5	-1.05951	-0.46996	0.02563
4.65	-2.6427	-2.39385	-0.24885	0.0105	1	4.55	-1.21155	-0.67082	0.0083
4.7	-3.00796	-2.51922	-0.48874	0.01095	1	4.6	-1.33034	-0.83513	-0.01134
4.75	-2.78495	-2.55524	-0.2297	0.01104	1	4.65	-1.40951	-0.95151	-0.03284
4.8	-2.91342	-2.50067	-0.41275	0.01136	1	4.7	-1.44683	-1.0171	-0.05528
4.85	-3.08706	-2.35679	-0.73027	0.01234	1	4.75	-1.44298	-1.03511	-0.07716
4.9	-2.72905	-2.13091	-0.59814	0.013	1	4.8	-1.39772	-1.00571	-0.09724
4.95	-2.24594	-1.83112	-0.41482	0.01332	1	4.85	-1.31128	-0.93156	-0.11395
5	-1.56057	-1.47081	-0.08976	0.01334	1	4.9	-1.18641	-0.81841	-0.12609
5.05	-1.44987	-1.07249	-0.37738	0.0136	1	4.95	-1.02508	-0.67317	-0.13287
5.1	-1.22378	-0.645	-0.57878	0.01422	1	5	-0.83328	-0.50401	-0.13353
5.15	-0.5547	-0.20121	-0.3535	0.01445	1	5.05	-0.61708	-0.32824	-0.12717
5.2	0.25559	0.24312	0.01247	0.01445	1	5.1	-0.38321	-0.14804	-0.11374
5.25	0.38488	0.66849	-0.28362	0.0146	1	5.15	-0.13826	0.03058	-0.09353
5.3	1.5583	1.07087	0.48744	0.01504	1	5.2	0.1105	0.19972	-0.0671
5.35	1.2579	1.4379	-0.18	0.0151	1	5.25	0.35546	0.34777	-0.03473
5.4	1.51017	1.75833	-0.24817	0.01521	1	5.3	0.58968	0.47949	0.00169
5.45	1.8459	2.03125	-0.18535	0.01528	1	5.35	0.80672	0.59068	0.0405
5.5	1.8989	2.24619	-0.34729	0.0155	1	5.4	1.0001	0.67844	0.07979
5.55	2.24889	2.39433	-0.14544	0.01554	1	5.45	1.16434	0.74954	0.11737
5.6	2.75019	2.47474	0.27545	0.01568	1	5.5	1.29665	0.79848	0.15106
5.65	2.46713	2.49317	-0.02604	0.01568	1	5.55	1.3917	0.82374	0.17889
5.7	3.07327	2.43455	0.63872	0.01643	1	5.6	1.44685	0.82887	0.19902
5.75	3.8553	2.29786	1.55744	0.02091	1	5.65	1.46172	0.82171	0.20974
5.8	1.99489	2.08802	-0.09313	0.02093	1	5.7	1.43667	0.78777	0.2101
5.85	2.95255	1.80881	1.14374	0.02335	1	5.75	1.37117	0.72713	0.19956
5.9	1.86386	1.46162	0.40225	0.02365	1	5.8	1.26734	0.64274	0.17794
5.95	2.1451	1.05573	1.08937	0.02584	1	5.85	1.13041	0.53268	0.14572
6	0.71019	0.59581	0.11437	0.02586	1	5.9	0.96367	0.39354	0.10441
6.05	0.37489	0.09304	0.28185	0.02601	1	5.95	0.77125	0.2287	0.05578
6.1	-0.34951	-0.42889	0.07939	0.02602	1	6	0.55883	0.03522	0.00176
6.15	-0.17044	-0.95038	0.77994	0.02715	1	6.05	0.3329	-0.18485	-0.05501
6.2	-1.30363	-1.46337	0.15974	0.02719	1	6.1	0.099	-0.4166	-0.11129
6.25	-1.58317	-1.93754	0.35437	0.02743	1	6.15	-0.13621	-0.65013	-0.16404
6.3	-1.96163	-2.34084	0.37921	0.02769	1	6.2	-0.36624	-0.88703	-0.21009
6.35	-2.1738	-2.6529	0.4791	0.02812	1	6.25	-0.58549	-1.1055	-0.24656
6.4	-1.99611	-2.85858	0.86247	0.02949	1	6.3	-0.78755	-1.28202	-0.27127
6.45	-2.90238	-2.94587	0.04349	0.02949	1	6.35	-0.9669	-1.40347	-0.28252
6.5	-2.02622	-2.90581	0.87959	0.03092	1	6.4	-1.12041	-1.45888	-0.27929
6.55	-2.25595	-2.73717	0.48122	0.03135	1	6.45	-1.24436	-1.44024	-0.26127
6.6	-2.49866	-2.44493	-0.05373	0.03136	1	6.5	-1.33366	-1.34318	-0.22897
6.65	-2.50323	-2.04026	-0.46297	0.03175	1	6.55	-1.38609	-1.16744	-0.18364
6.7	-1.22895	-1.51267	0.28372	0.0319	1	6.6	-1.40049	-0.91714	-0.1273
6.75	-0.98258	-0.91228	-0.0703	0.03191	1	6.65	-1.37686	-0.60082	-0.06257
6.8	-0.95037	-0.27501	-0.67535	0.03275	1	6.7	-1.3163	-0.20407	0.0077
6.85	1.75123	0.36526	1.38597	0.0363	1	6.75	-1.22095	0.22935	0.07932
6.9	-0.95102	0.97496	-1.92598	0.04316	1	6.8	-1.09396	0.67051	0.14844
6.95	-0.10749	1.52205	-1.62954	0.04806	1	6.85	-0.93936	1.09329	0.21134
7	2.9696	1.97669	0.99291	0.04989	1	6.9	-0.7611	1.4715	0.26456
7.05	1.014	2.314	-1.3	0.05301	1	6.95	-0.5635	1.78047	0.30508
7.1	1.36693	2.51561	-1.14869	0.05545	1	7	-0.35248	1.99865	0.33052
7.15	3.81599	2.56847	1.24752	0.05832	1	7.05	-0.13426	2.10904	0.33922
7.2	2.21098	2.44414	-0.23317	0.05842	1	7.1	0.08479	2.10042	0.3304
7.25	0.81541	2.17771	-1.3623	0.06185	1	7.15	0.29839	1.96594	0.30413
7.3	0.92911	1.78937	-0.86026	0.06322	1	7.2	0.50049	1.68298	0.26068
7.35	1.75389	1.30968	0.44422	0.06358	1	7.25	0.68548	1.28945	0.20279
7.4	1.85063	0.77162	1.07901	0.06574	1	7.3	0.84836	0.80766	0.13335
7.45	1.00583	0.20852	0.79731	0.06691	1	7.35	0.98786	0.2659	0.05592
7.5	-1.40964	-0.34205	-1.0676	0.06902	1	7.4	1.10034	-0.30322	-0.0255
7.55	-2.92252	-0.84367	-2.07886	0.077	1	7.45	1.1799	-0.86476	-0.10662
7.6	-1.92626	-1.26342	-0.66284	0.07781	1	7.5	1.2247	-1.38362	-0.18313
7.65	-3.49928	-1.57076	-1.92852	0.08469	1	7.55	1.23402	-1.82678	-0.25091
7.7	-2.60114	-1.73495	-0.8662	0.08607	1	7.6	1.20821	-2.16536	-0.30627
7.75	-1.09702	-1.75255	0.65553	0.08687	1	7.65	1.14868	-2.37333	-0.34611
7.8	-1.81552	-1.62538	-0.19014	0.08693	1	7.7	1.05785	-2.42486	-0.36793
7.85	1.9402	-1.36521	3.3054	0.10712	1	7.75	0.93907	-2.32112	-0.3705
7.9	-2.14362	-0.99534	-1.14828	0.10956	1	7.8	0.79643	-2.06829	-0.35353
7.95	-0.37312	-0.54469	0.17156	0.10961	1	7.85	0.63487	-1.68227	-0.3178
8	-2.30709	-0.04761	-2.25948	0.11905	1	7.9	0.45744	-1.18767	-0.26511
8.05	1.91082	0.45834	1.45248	0.12294	1	7.95	0.26962	-0.61614	-0.19816
8.1	0.86454	0.93505	-0.07051	0.12295	1	8	0.07722	-0.00439	-0.12044
8.15	2.327	1.35054	0.97646	0.12472	1	8.05	-0.11389	0.60827	-0.03604
8.2	2.9638	1.66811	1.29569	0.12782	1	8.1	-0.29801	1.18245	0.0506
8.25	1.33471	1.8545	-0.51979	0.12832	1	8.15	-0.46975	1.68512	0.13517
8.3	1.72077	1.89149	-0.17072	0.12837	1	8.2	-0.62422	2.07911	0.21322
8.35	1.79603	1.77047	0.02556	0.12837	1	8.25	-0.75717	2.33147	0.2802
8.4	5.53348	1.5022	4.03128	0.1584	1	8.3	-0.86696	2.42598	0.33247
8.45	-0.14021	1.10359	-1.2438	0.16126	1	8.35	-0.95405	2.35732	0.3672
8.5	1.3193	0.6011	0.71821	0.16221	1	8.4	-1.01158	2.13127	0.3825
8.55	1.78411	0.02886	1.75524	0.16791	1	8.45	-1.03823	1.76429	0.37753
8.6	-2.13165	-0.57367	-1.55798	0.17239	1	8.5	-1.0337	1.28225	0.35255
8.65	-1.27105	-1.17119	-0.09986	0.17241	1	8.55	-0.99863	0.71862	0.30888
8.7	-0.5681	-1.7186	1.1505	0.17485	1	8.6	-0.93464	0.1121	0.24886
8.75	-2.54915	-2.17074	-0.37841	0.17512	1	8.65	-0.84418	-0.50302	0.17601
8.8	-2.19886	-2.49433	0.29547	0.17528	1	8.7	-0.73051	-1.08219	0.0941
8.85	-0.18312	-2.66239	2.47927	0.18664	1	8.75	-0.59755	-1.58047	0.00729
8.9	-2.0218	-2.65931	0.63751	0.18739	1	8.8	-0.45054	-1.96396	-0.07983
8.95	-5.39001	-2.48211	-2.9079	0.20301	1	8.85	-0.29255	-2.2072	-0.16264
9	-2.88626	-2.1397	-0.74656	0.20404	1	8.9	-0.12767	-2.29487	-0.23677
9.05	-2.32315	-1.65229	-0.67086	0.20488	1	8.95	0.03899	-2.22276	-0.29834
9.1	0.08115	-1.04998	1.13113	0.20724	1	9	0.20235	-1.99792	-0.34412
9.15	0.1306	-0.36318	0.49378	0.20769	1	9.05	0.35747	-1.638	-0.37176
9.2	4.02778	0.36342	3.66435	0.2325	1	9.1	0.49978	-1.16989	-0.37987
9.25	-0.10416	1.07984	-1.184	0.23509	1	9.15	0.62513	-0.61992	-0.36838
9.3	1.78497	1.7423	0.04267	0.2351	1	9.2	0.72998	-0.02887	-0.33769
9.35	2.07323	2.30474	-0.23152	0.2352	1	9.25	0.81149	0.55767	-0.28932
9.4	3.62017	2.73025	0.88992	0.23666	1	9.3	0.87091	1.09731	-0.22592
9.45	-0.92651	2.99167	-3.91818	0.26503	1	9.35	0.90407	1.55156	-0.15089
9.5	-0.705	3.07302	-3.77803	0.2914	1	9.4	0.90988	1.88863	-0.06826
9.55	4.98932	2.97047	2.01885	0.29893	1	9.45	0.88844	2.08568	0.01755
9.6	4.47703	2.69241	1.78462	0.30482	1	9.5	0.84071	2.13032	0.10199
9.65	-0.06023	2.26039	-2.32061	0.31477	1	9.55	0.76844	2.02143	0.1806
9.7	-1.35588	1.6966	-3.05248	0.33199	1	9.6	0.67412	1.76903	0.24925
9.75	2.23469	1.038	1.19669	0.33463	1	9.65	0.56088	1.3947	0.30481
9.8	1.46304	0.32792	1.13511	0.33701	1	9.7	0.4324	0.92019	0.34401
9.85	-2.21964	-0.38721	-1.83243	0.34322	1	9.75	0.29274	0.38047	0.36479
9.9	-5.3613	-1.06132	-4.29998	0.37738	1	9.8	0.14584	-0.18408	0.36616
9.95	1.03908	-1.65201	2.6911	0.39076	1	9.85	-0.00386	-0.73152	0.34816
10	-2.14682	-2.1235	-0.02331	0.39077	1	9.9	-0.15178	-1.22145	0.31191
10.05	0.68987	-2.44896	3.13883	0.40897	1	9.95	-0.29345	-1.61804	0.25947
10.1	-3.73083	-2.61221	-1.11862	0.41128	1	10	-0.42464	-1.89264	0.19378
10.15	-1.09842	-2.62599	1.52757	0.41559	1	10.05	-0.54149	-2.0259	0.11843
10.2	-2.94421	-2.47826	-0.46594	0.416	1	10.1	-0.64065	-2.0091	0.03754
10.25	-2.94286	-2.18233	-0.76053	0.41706	1	10.15	-0.71934	-1.86143	-0.04523
10.3	-2.98949	-1.76207	-1.22743	0.41985	1	10.2	-0.77545	-1.57778	-0.12503
10.35	-4.52141	-1.24905	-3.27236	0.43964	1	10.25	-0.80787	-1.17692	-0.19754
10.4	-3.19442	-0.68114	-2.51328	0.45131	1	10.3	-0.81584	-0.6873	-0.25892
10.45	-1.4388	-0.09912	-1.33968	0.45462	1	10.35	-0.79898	-0.14414	-0.30593
10.5	5.11628	0.45624	4.66004	0.49475	1	10.4	-0.75816	0.41319	-0.33618
10.55	1.1177	0.94715	0.17055	0.4948	1	10.45	-0.69499	0.94403	-0.34817
10.6	1.91356	1.3415	0.57206	0.49541	1	10.5	-0.61175	1.40943	-0.34143
10.65	3.45863	1.6151	1.84353	0.50169	1	10.55	-0.51134	1.77501	-0.31652
10.7	4.75082	1.75334	2.99748	0.51829	1	10.6	-0.3971	2.01356	-0.27496
10.75	4.62661	1.75205	2.87456	0.53356	1	10.65	-0.27277	2.10704	-0.21917
10.8	2.42165	1.61765	0.804	0.53475	1	10.7	-0.14234	2.04798	-0.15231
10.85	0.10838	1.36645	-1.25806	0.53768	1	10.75	-0.00991	1.84007	-0.0781
10.9	4.02714	1.02323	3.00391	0.55435	1	10.8	0.1204	1.49787	-0.00062746
10.95	-1.49654	0.61922	-2.11577	0.56262	1	10.85	0.24466	1.04589	0.0759
11	-2.22491	0.18959	-2.4145	0.5734	1	10.9	0.35917	0.51668	0.14738
11.05	-4.69908	-0.22934	-4.46974	0.61031	1	10.95	0.4606	-0.05142	0.21004
11.1	-0.22057	-0.60227	0.3817	0.61058	1	11	0.54612	-0.61715	0.26062
11.15	2.49525	-0.89995	3.39519	0.63188	1	11.05	0.61343	-1.13936	0.29659
11.2	4.01145	-1.10683	5.11829	0.68029	1	11.1	0.66084	-1.5795	0.31639
11.25	1.25121	-1.206	2.45722	0.69145	1	11.15	0.68734	-1.90737	0.32009
11.3	0.73251	-1.19127	1.92379	0.69829	1	11.2	0.69256	-2.10601	0.30661
11.35	1.38363	-1.06444	2.44806	0.70936	1	11.25	0.67775	-2.16058	0.27682
11.4	-3.3021	-0.83583	-2.46627	0.7206	1	11.3	0.64248	-2.06623	0.23248
11.45	-4.22305	-0.52388	-3.69917	0.74588	1	11.35	0.58796	-1.82851	0.17611
11.5	-4.78136	-0.15366	-4.6277	0.78546	1	11.4	0.5163	-1.46299	0.11086
11.55	-0.85717	0.24492	-1.10209	0.7877	0.99384	11.45	0.4301	-0.9943	0.04033
11.6	3.96084	0.63945	3.32139	0.80808	0.97553	11.5	0.33235	-0.45439	-0.03162
11.65	6.06684	0.99741	5.06943	0.85557	0.9455	11.55	0.22639	0.11965	-0.10111
11.7	1.39799	1.28866	0.10933	0.85559	0.90451	11.6	0.11571	0.68817	-0.16443
11.75	1.62962	1.48774	0.14187	0.85563	0.85355	11.65	0.00391	1.21173	-0.21823
11.8	-1.27318	1.57588	-2.84907	0.87063	0.79389	11.7	-0.10549	1.65388	-0.25974
11.85	4.21243	1.54243	2.67	0.8838	0.72699	11.75	-0.20909	1.9837	-0.28687
11.9	1.69503	1.38579	0.30925	0.88398	0.65451	11.8	-0.30379	2.17801	-0.29834
11.95	-5.2465	1.11363	-6.36013	0.95873	0.57822	11.85	-0.3868	2.22297	-0.29373
12	-3.98368	0.74247	-4.72615	1	0.5	11.9	-0.45582	2.11512	-0.27351
12.05	-2.59134	0.29653	-2.88787	1	0.42178	11.95	-0.50902	1.86161	-0.23896
12.1	-1.59523	-0.19101	-1.40422	1	0.34549	12	-0.54513	1.47974	-0.19214
12.15	2.77959	-0.68096	3.46055	1	0.273	12.05	-0.56345	0.99573	-0.13575
12.2	-0.67525	-1.14638	0.47114	1	0.20611	12.1	-0.56388	0.44562	-0.07276
12.25	-4.8015	-1.55577	-3.24573	1	0.14645	12.15	-0.54687	-0.12783	-0.00626
12.3	-5.33642	-1.87734	-3.45908	1	0.09549	12.2	-0.51381	-0.6923	0.05973
12.35	-1.68639	-2.08723	0.40084	1	0.0545	12.25	-0.46718	-1.21018	0.12159
12.4	-5.82587	-2.16876	-3.65711	1	0.02447	12.3	-0.40632	-1.647	0.17598
12.45	2.09619	-2.11363	4.20982	1	0.00616	12.35	-0.33344	-1.97382	0.22002
12.5	-1.34298	-1.9226	0.57962	1	1.0694e-26	12.4	-0.25111	-2.16911	0.25146
12.55	8.06379	-1.60551	9.6693	1	0	12.45	-0.16217	-2.22019	0.26874
12.6	-4.93986	-1.18071	-3.75915	1	0	12.5	-0.06963	-2.1241	0.27114
12.65	-3.50808	-0.67388	-2.8342	1	0	12.55	0.02346	-1.8877	0.25874
12.7	11.3001	-0.11639	11.4165	1	0	12.6	0.11406	-1.52722	0.23245
12.75	7.98171	0.45679	7.52491	1	0	12.65	0.19929	-1.06711	0.19394
12.8	-4.26695	1.00937	-5.27632	1	0	12.7	0.27649	-0.53839	0.14551
12.85	-5.21925	1.50613	-6.72538	1	0	12.75	0.34332	0.0235	0.08998
12.9	4.60255	1.9153	2.68725	1	0	12.8	0.39782	0.58105	0.0305
12.95	-7.61506	2.21063	-9.82569	1	0	12.85	0.43847	1.09726	-0.0296
13	1.43098	2.37313	-0.94215	1	0	12.9	0.46424	1.53807	-0.08702
13.05	4.6198	2.39234	2.22747	1	0	12.95	0.47461	1.87468	-0.13866
13.1	9.39048	2.26528	7.1252	1	0	13	0.46957	2.08537	-0.18181
13.15	-3.18365	2.0016	-5.18526	1	0	13.05	0.4496	2.157	-0.21427
13.2	-3.69999	1.62185	-5.32185	1	0	13.1	0.41569	2.08442	-0.23482
13.25	2.49721	1.14999	1.34722	1	0	13.15	0.36922	1.8751	-0.24272
13.3	5.27835	0.61547	4.66288	1	0	13.2	0.31219	1.5469	-0.23723
13.35	-6.14514	0.05174	-6.19688	1	0	13.25	0.2463	1.12253	-0.21883
13.4	3.6296	-0.50631	4.13591	1	0	13.3	0.17347	0.63071	-0.18871
13.45	-6.66776	-1.02461	-5.64315	1	0	13.35	0.09623	0.1042	-0.14869
13.5	-1.33937	-1.47206	0.13269	1	0	13.4	0.01717	-0.42238	-0.1011
13.55	-4.71479	-1.82245	-2.89234	1	0	13.45	-0.06107	-0.91486	-0.04868
13.6	5.09895	-2.0561	7.15505	1	0	13.5	-0.13595	-1.34173	0.00562
13.65	-3.71647	-2.16099	-1.55549	1	0	13.55	-0.20506	-1.67619	0.0588
13.7	6.02153	-2.13338	8.15491	1	0	13.6	-0.26624	-1.8978	0.10794
13.75	3.92442	-1.97797	5.90239	1	0	13.65	-0.31764	-1.99375	0.15041
13.8	1.02316	-1.7074	2.73056	1	0	13.7	-0.35775	-1.95961	0.18398
13.85	4.43714	-1.3413	5.77844	1	0	13.75	-0.38546	-1.79946	0.20695
13.9	-4.57474	-0.90492	-3.66982	1	0	13.8	-0.40011	-1.52552	0.21823
13.95	4.8329	-0.42739	5.26029	1	0	13.85	-0.40147	-1.15724	0.21741
14	8.12018	0.06024	8.05994	1	0	13.9	-0.38975	-0.71989	0.20473
14.05	-5.89711	0.52702	-6.42413	1	0	13.95	-0.3656	-0.24287	0.18109
14.1	-10.247	0.94259	-11.1896	1	0	14	-0.33005	0.24231	0.14798
14.15	10.9309	1.28124	9.6497	1	0	14.05	-0.2845	0.70413	0.10739
14.2	4.27509	1.52511	2.74998	1	0	14.1	-0.23065	1.11171	0.06153
14.25	1.87863	1.66198	0.21665	1	0	14.15	-0.17043	1.43878	0.0129
14.3	-1.6733	1.68698	-3.36028	1	0	14.2	-0.10596	1.66676	-0.03569
14.35	-13.2939	1.60262	-14.8966	1	0	14.25	-0.0395	1.78301	-0.08152
14.4	-10.4263	1.41845	-11.8448	1	0	14.3	0.02671	1.78236	-0.1221
						14.35	0.09052	1.66733	-0.15523
						14.4	0.14991	1.44776	-0.17921

## Sheet: Figure S5
ad-1	-0.50547
ad-2	-0.19684
ad-3	-0.19718
ad-4	0.52566
replace-B		7.08131
replace-O2f		3.33768
replace-O3f		2.40011
replace-Co		3.446
replace-BO3			-1.40327

## Sheet: Figure S10
Figure S10a				Figure S10b
				B1s
1350	296250			196	2639.02
1349	295438			195.9	2714.76
1348	294010			195.8	2731.72
1347	291364			195.7	2688.29
1346	289555			195.6	2638.88
1345	290309			195.5	2675.68
1344	288758			195.4	2679.01
1343	285864			195.3	2691.22
1342	283634			195.2	2649.93
1341	285517			195.1	2643.82
1340	282743			195	2676.76
1339	280620			194.9	2642.95
1338	281248			194.8	2663.5
1337	280326			194.7	2643.69
1336	282841			194.6	2684.77
1335	278734			194.5	2735.85
1334	278420			194.4	2716.77
1333	278785			194.3	2703.02
1332	279902			194.2	2706.7
1331	274124			194.1	2687.48
1330	276129			194	2716.28
1329	274054			193.9	2635.55
1328	274250			193.8	2566.93
1327	275406			193.7	2704.83
1326	275611			193.6	2732.19
1325	276459			193.5	2719.54
1324	273700			193.4	2628.45
1323	271206			193.3	2738.26
1322	274037			193.2	2710.59
1321	272635			193.1	2822.19
1320	271913			193	2842.01
1319	272129			192.9	2903.07
1318	271549			192.8	2992.45
1317	267849			192.7	3030.23
1316	269369			192.6	3126.16
1315	269721			192.5	3292.8
1314	267787			192.4	3475.63
1313	269643			192.3	3562.82
1312	267036			192.2	3635.87
1311	266504			192.1	3784.06
1310	269037			192	3950.74
1309	265634			191.9	4145.52
1308	265844			191.8	4222.09
1307	266929			191.7	4273.15
1306	269338			191.6	4359.61
1305	268084			191.5	4353.64
1304	270159			191.4	4152.13
1303	267198			191.3	4309.67
1302	267415			191.2	4219.71
1301	265612			191.1	3983.97
1300	266263			191	3993.09
1299	266681			190.9	3922.89
1298	266876			190.8	3851.45
1297	267989			190.7	3657.61
1296	266424			190.6	3469.73
1295	264197			190.5	3502.37
1294	267989			190.4	3379.93
1293	264606			190.3	3122.53
1292	264215			190.2	3089.71
1291	266753			190.1	2969.82
1290	263889			190	2871.41
1289	267108			189.9	2893.83
1288	266162			189.8	2856.92
1287	262010			189.7	2742.96
1286	264659			189.6	2695.36
1285	270106			189.5	2729.22
1284	270266			189.4	2809.64
1283	264952			189.3	2791.5
1282	262883			189.2	2709.06
1281	266534			189.1	2684.48
1280	267265			189	2719.66
1279	267024			188.9	2719.51
1278	266851			188.8	2716.74
1277	263892			188.7	2701.34
1276	263519			188.6	2793.4
1275	264959			188.5	2775.05
1274	263913			188.4	2721.35
1273	264915			188.3	2727.8
1272	261806			188.2	2757.12
1271	263584			188.1	2735.35
1270	265596			188	2657.14
1269	267172			187.9	2704.85
1268	266909			187.8	2797.72
1267	268169			187.7	2767.97
1266	265137			187.6	2643.96
1265	266823			187.5	2700.45
1264	267654			187.4	2731.2
1263	266648			187.3	2737.16
1262	267792			187.2	2727.75
1261	268926			187.1	2691.6
1260	267779			187	2717.19
1259	266600			186.9	2696.19
1258	268233			186.8	2726.21
1257	270221			186.7	2623.08
1256	268150			186.6	2663.71
1255	272743			186.5	2751.83
1254	271590			186.4	2763.19
1253	266873			186.3	2753.01
1252	271023			186.2	2693.69
1251	272275			186.1	2690.56
1250	273105			186	2682.48
1249	276819			185.9	2793.16
1248	273137			185.8	2829.32
1247	274042			185.7	2782.17
1246	272586			185.6	2698.7
1245	273364			185.5	2727.53
1244	272908			185.4	2720.36
1243	272954			185.3	2779.26
1242	278054			185.2	2708.1
1241	280427			185.1	2687.03
1240	277635			185	2719.01
1239	280704			184.9	2738.46
1238	280458			184.8	2726.82
1237	276568			184.7	2829.47
1236	279191			184.6	2761.3
1235	280666			184.5	2761.19
1234	278111			184.4	2745.39
1233	280243			184.3	2713.76
1232	284067			184.2	2663.52
1231	284674			184.1	2717.1
1230	290200			184	2720.8
1229	291433			183.9	2724.64
1228	288653			183.8	2739.91
1227	289878			183.7	2688.6
1226	287787			183.6	2723.65
1225	288146			183.5	2802.73
1224	288829			183.4	2750.79
1223	289356			183.3	2717.09
1222	288096			183.2	2647.72
1221	289846			183.1	2714.01
1220	286642			183	2680.69
1219	284612			182.9	2644.72
1218	283134			182.8	2666.39
1217	280371			182.7	2807.19
1216	277281			182.6	2795.87
1215	277465			182.5	2814.5
1214	276126			182.4	2762.4
1213	275174			182.3	2716.48
1212	272988			182.2	2730.79
1211	271916			182.1	2769.48
1210	266184			182	2742.43
1209	272547			181.9	2646.51
1208	272844			181.8	2708
1207	273569			181.7	2744.19
1206	273778			181.6	2793.51
1205	272723			181.5	2791.81
1204	271004			181.4	2819.61
1203	270005			181.3	2822.21
1202	269584			181.2	2724.05
1201	272257			181.1	2715.56
1200	269989			181	2770.22
1199	271149			180.9	2725.15
1198	273339			180.8	2684.23
1197	273532			180.7	2817.08
1196	271180			180.6	2796.55
1195	274108			180.5	2716.06
1194	273190			180.4	2712.57
1193	273319			180.3	2741.78
1192	275889			180.2	2748.84
1191	275396			180.1	2756.16
1190	277407			180	2722.44
1189	273633
1188	270871
1187	275389
1186	279082
1185	277823
1184	278464
1183	278370
1182	279370
1181	279278
1180	282331
1179	283412
1178	281399
1177	278892
1176	280838
1175	279371
1174	284369
1173	280036
1172	279665
1171	281412
1170	283036
1169	282170
1168	283823
1167	281407
1166	280963
1165	282127
1164	284082
1163	285856
1162	284194
1161	284995
1160	284124
1159	287990
1158	288729
1157	288390
1156	288229
1155	288399
1154	287643
1153	288504
1152	294785
1151	290439
1150	291719
1149	289941
1148	287134
1147	289844
1146	289434
1145	292386
1144	290688
1143	291732
1142	291696
1141	293729
1140	294049
1139	295675
1138	296102
1137	296825
1136	297928
1135	298420
1134	296971
1133	296425
1132	294401
1131	293148
1130	294555
1129	297149
1128	301132
1127	299998
1126	298080
1125	297319
1124	302721
1123	303518
1122	302574
1121	302898
1120	300106
1119	301208
1118	303689
1117	305490
1116	303667
1115	305458
1114	305578
1113	305920
1112	303457
1111	309371
1110	309056
1109	312221
1108	307778
1107	307835
1106	306869
1105	308627
1104	307491
1103	311001
1102	309800
1101	311872
1100	309362
1099	310930
1098	312348
1097	313842
1096	313858
1095	320254
1094	315116
1093	313023
1092	314341
1091	313594
1090	317366
1089	316922
1088	317187
1087	319049
1086	320448
1085	321180
1084	319030
1083	320441
1082	319930
1081	325985
1080	323797
1079	321708
1078	323365
1077	324632
1076	324488
1075	325806
1074	322082
1073	325254
1072	328059
1071	330043
1070	327223
1069	327010
1068	327319
1067	329650
1066	326599
1065	324763
1064	333290
1063	327541
1062	330821
1061	330993
1060	332965
1059	332672
1058	330913
1057	333482
1056	337669
1055	334455
1054	333696
1053	334146
1052	335977
1051	336429
1050	339973
1049	340414
1048	338345
1047	339290
1046	340569
1045	343491
1044	342448
1043	344704
1042	345773
1041	342472
1040	340676
1039	339615
1038	343752
1037	344002
1036	343118
1035	347506
1034	344939
1033	346876
1032	348669
1031	346457
1030	348785
1029	350443
1028	348568
1027	354078
1026	353700
1025	349917
1024	350789
1023	356317
1022	353686
1021	354305
1020	358707
1019	352447
1018	354988
1017	356577
1016	360131
1015	361028
1014	361601
1013	357947
1012	363072
1011	360512
1010	363439
1009	363092
1008	360309
1007	361073
1006	361613
1005	362440
1004	362145
1003	364425
1002	366040
1001	369584
1000	374233
999	371780
998	377101
997	376572
996	375115
995	366653
994	365828
993	365131
992	366186
991	360124
990	361791
989	360166
988	358875
987	360802
986	357816
985	360186
984	363250
983	361225
982	364758
981	371274
980	378411
979	391297
978	397242
977	396210
976	399132
975	395999
974	386084
973	376973
972	370159
971	367456
970	360296
969	355141
968	352536
967	350050
966	342200
965	337844
964	336331
963	330147
962	332365
961	332263
960	327819
959	333614
958	330328
957	332890
956	334615
955	333832
954	331075
953	334720
952	336167
951	335859
950	333294
949	336754
948	333982
947	332637
946	332759
945	337254
944	335586
943	334020
942	333113
941	332096
940	334479
939	339265
938	338392
937	336789
936	343052
935	344143
934	347188
933	350171
932	352391
931	352518
930	356493
929	360092
928	364023
927	361486
926	361294
925	359950
924	352785
923	345256
922	337473
921	336094
920	335389
919	335743
918	331155
917	330358
916	329217
915	329370
914	330231
913	330992
912	328372
911	329600
910	331683
909	329093
908	328841
907	328055
906	328020
905	327729
904	327902
903	327885
902	332235
901	332613
900	334191
899	332067
898	335347
897	331220
896	331277
895	333275
894	339972
893	333269
892	333137
891	335854
890	337018
889	342005
888	342265
887	338451
886	341190
885	342663
884	343367
883	343993
882	342214
881	339577
880	340602
879	342184
878	343001
877	347665
876	342229
875	344574
874	346586
873	349966
872	349621
871	347990
870	350547
869	351457
868	347552
867	346584
866	343538
865	344282
864	344599
863	341373
862	342429
861	343847
860	342824
859	346801
858	348122
857	346931
856	345873
855	345149
854	344982
853	347672
852	350828
851	350753
850	349728
849	352245
848	354523
847	352988
846	353596
845	356657
844	354444
843	357993
842	360423
841	358102
840	357331
839	362478
838	356107
837	361485
836	353943
835	354969
834	355944
833	356933
832	355625
831	348163
830	341823
829	333648
828	329232
827	329009
826	324688
825	326088
824	324455
823	323212
822	320639
821	323492
820	323358
819	322568
818	320066
817	317462
816	317981
815	314224
814	312624
813	307124
812	301125
811	303137
810	301283
809	298249
808	301299
807	307803
806	309760
805	318816
804	332226
803	339953
802	347851
801	335393
800	325253
799	323241
798	338073
797	374542
796	395894
795	367813
794	308844
793	269286
792	260931
791	264029
790	270604
789	276551
788	292593
787	308667
786	321024
785	326459
784	330268
783	348887
782	399846
781	460654
780	488039
779	406384
778	285771
777	217812
776	200516
775	192781
774	189420
773	181953
772	177511
771	171694
770	162877
769	153746
768	148181
767	142397
766	140815
765	135720
764	131883
763	131977
762	130477
761	130970
760	128185
759	126351
758	126848
757	125752
756	122918
755	120842
754	122040
753	122972
752	121355
751	119310
750	121378
749	123226
748	121039
747	123622
746	121542
745	121149
744	121629
743	123338
742	123002
741	121706
740	123255
739	124340
738	124900
737	123972
736	123222
735	124473
734	124728
733	123291
732	120489
731	118528
730	120311
729	119385
728	119289
727	118427
726	122494
725	123077
724	124590
723	125658
722	132444
721	135839
720	141664
719	148666
718	150814
717	154863
716	157297
715	155548
714	151193
713	146722
712	141155
711	132946
710	122681
709	114348
708	104422
707	99839.7
706	98345
705	98713.2
704	97654.2
703	97832.3
702	96724.3
701	98073.3
700	97059
699	96022.3
698	94294.7
697	89790.5
696	86104.5
695	84390.5
694	79325.4
693	79195.5
692	78019.2
691	76443.9
690	76609
689	77008.8
688	80343.7
687	76616.9
686	77270.5
685	77564.2
684	77761.7
683	79039.9
682	78267.1
681	75683
680	77247.1
679	78547.3
678	79480.7
677	78964.3
676	79208.5
675	78200.5
674	78816.6
673	78763.1
672	81338.5
671	80014.5
670	77393.6
669	78756
668	81641.6
667	77435.3
666	79176.9
665	79687.6
664	79833.1
663	79254.2
662	79619.7
661	78245.7
660	80977.5
659	81169.1
658	81613.7
657	82576.9
656	81423.8
655	80520
654	82640.2
653	83424.6
652	82597.5
651	80270.7
650	81895.3
649	82794.5
648	82084.2
647	81356.7
646	79687.3
645	80230.8
644	81980.8
643	81403.5
642	81403.7
641	78966.9
640	82079.1
639	82965.5
638	83230.6
637	82923.5
636	84098.9
635	83868.3
634	84933.5
633	82825.6
632	81901.1
631	83244.9
630	83293.4
629	82350.5
628	83211.2
627	83050.5
626	83685.2
625	82754.4
624	84141.3
623	84961.5
622	84959.3
621	83702.6
620	84042.9
619	87383.3
618	84705.3
617	85220.5
616	83553.7
615	84278.8
614	85744.9
613	85621.6
612	84621.7
611	83465
610	85164.5
609	86012.1
608	86179.5
607	87678.9
606	85767.8
605	87149.6
604	85460.9
603	87246.8
602	88503.7
601	87239.3
600	87607.7
599	87853.9
598	87601.6
597	85133.3
596	88633.6
595	87891.3
594	87825.8
593	88808.3
592	86802.3
591	86953.5
590	86306.1
589	87910.4
588	87549.2
587	88059.4
586	88346.5
585	87978.1
584	89475.7
583	91014.7
582	92541.6
581	90814.9
580	90320.3
579	90141.6
578	92008.7
577	91424.4
576	90999.4
575	92970.2
574	91394.6
573	88916.1
572	89518.7
571	89006.9
570	88557.7
569	87106.8
568	88751.7
567	88223.7
566	88111.8
565	89158.8
564	88448.1
563	88717.4
562	87673.6
561	88098.3
560	91296
559	90898.5
558	95517.1
557	97744.5
556	98069.1
555	100896
554	102270
553	100359
552	99981.2
551	97050.9
550	92300.8
549	90464.3
548	87173
547	82770.2
546	78494.6
545	73576.3
544	67596.8
543	63743.7
542	60308.1
541	57858.6
540	55140.3
539	51254.1
538	47600.1
537	43875.9
536	40804.3
535	40569
534	51450.6
533	99668.4
532	245900
531	440046
530	426598
529	205193
528	68725.7
527	38631.5
526	31191.9
525	29320.8
524	28551.4
523	27759.2
522	26513.1
521	27338.3
520	27318.7
519	27773.7
518	28185.6
517	27123.4
516	28493.8
515	26888.6
514	26941.6
513	27050.6
512	27055.1
511	26899.4
510	27998.9
509	27886.4
508	26598.9
507	27461.6
506	27044.9
505	25923.9
504	25396.6
503	27025.5
502	27115.8
501	26116
500	27284.5
499	26526.6
498	27391.8
497	27631.1
496	26745.5
495	26395.1
494	26145.5
493	26994.3
492	27097.8
491	27866
490	27598.3
489	26368.9
488	26378.1
487	26669.5
486	26784.2
485	26623.5
484	27766.6
483	28028.9
482	26394.7
481	27783.9
480	27407.1
479	26587.4
478	26768.5
477	27320
476	27455.9
475	28307.6
474	27346.3
473	27448.7
472	27904.3
471	27948.7
470	28249.3
469	27575.4
468	27127.1
467	26722.7
466	27316
465	27567.3
464	28042
463	27870.9
462	29295.1
461	27580.7
460	27910
459	28110.5
458	28743.3
457	28519.5
456	27396.9
455	27836
454	27937.4
453	28426.7
452	27960.2
451	26660.3
450	27522.2
449	27677.7
448	28467.8
447	28488.4
446	28998.5
445	28183.2
444	28933.2
443	28289.3
442	28301.6
441	27929.9
440	27888.1
439	27882
438	28483.1
437	28331.6
436	29254.7
435	28837.4
434	28325.7
433	29348.4
432	30028.4
431	29133.8
430	28591.3
429	28948
428	28967.1
427	28349.1
426	28894.2
425	28327.8
424	28614.8
423	29636.2
422	29436.9
421	29388
420	29084.4
419	28784.8
418	28199.2
417	30023.9
416	30220.9
415	28168.7
414	27820.9
413	29179.3
412	29024.9
411	30093.7
410	29545.4
409	29084
408	28954.1
407	30571.7
406	30638.2
405	29894.4
404	29592.5
403	29995.9
402	28900.8
401	29086
400	28921.9
399	29971.8
398	29527
397	30641.5
396	29265.6
395	29813.9
394	29255.2
393	30640.1
392	29572.2
391	30207.2
390	29440.2
389	30138.2
388	29526.2
387	30557.8
386	28984.7
385	30089.3
384	28929.4
383	29478.1
382	30077.1
381	31201.3
380	30532.8
379	29891.3
378	30328.9
377	30054.6
376	29848.8
375	30677.6
374	31707.4
373	29982
372	30139.2
371	30490
370	31029.7
369	30780.2
368	30786.8
367	30866.9
366	30464.9
365	31491.9
364	31539.8
363	31144.4
362	30905.4
361	31748.5
360	32165.7
359	31499.2
358	30966.6
357	30456.7
356	30080.7
355	30772.4
354	32402.4
353	31838.2
352	31516.6
351	31501.1
350	31945.5
349	33095.6
348	31983.8
347	32417.3
346	32743.3
345	32614.7
344	31811.1
343	32150
342	32018.4
341	31899.2
340	33407.4
339	31643.7
338	32327.5
337	32401.8
336	32682.5
335	31837.1
334	32883.2
333	34499.6
332	34614.7
331	34420.1
330	33126.4
329	32307.8
328	33900
327	33635.5
326	33588.9
325	33349.8
324	33325.5
323	33312.5
322	34594.9
321	36030.2
320	34410
319	35268.1
318	34978.9
317	35719.9
316	35300.2
315	37145.4
314	36646.8
313	35679.3
312	35521.8
311	35663.8
310	36087.1
309	34334.5
308	36524.8
307	35719.6
306	35754.6
305	35039.2
304	35543.4
303	36493.7
302	35464.7
301	34948.6
300	34833.6
299	34217.9
298	32379.2
297	31973.4
296	31695
295	31739.9
294	32506.1
293	30737.4
292	30791.7
291	29869.2
290	31845.2
289	36552.1
288	39374.5
287	40233.1
286	50329.2
285	95206.1
284	124414
283	85872.5
282	42353.9
281	30924.8
280	28648
279	28241.4
278	26428.4
277	27796.1
276	27093.9
275	26783.3
274	28777.4
273	27297
272	27931.2
271	26936.4
270	28016.5
269	28218.2
268	28046.1
267	27278.6
266	27435.2
265	26888.9
264	26575.3
263	27942.2
262	28576.7
261	27207.2
260	28153.1
259	28525.5
258	28725.3
257	27224.8
256	27285
255	28502.4
254	27497.2
253	26358.1
252	28397.7
251	28445.3
250	29183.2
249	27997.8
248	28733.2
247	27597.6
246	27182.6
245	26976.2
244	27266.3
243	28342.6
242	29181
241	28768.8
240	28050.4
239	27116.6
238	28114.2
237	28630.1
236	28458.5
235	29773.1
234	28078.3
233	28182.6
232	28705
231	28450.1
230	27420.5
229	28566.3
228	29317.1
227	28634.1
226	28643.7
225	29570
224	29578.8
223	28865.8
222	28950.6
221	28431.8
220	29682.9
219	29926.4
218	30209.1
217	28679.8
216	29924.6
215	29561.1
214	30261.3
213	30226.9
212	30803.6
211	29260.4
210	29876.9
209	31198.8
208	29635.9
207	28615.1
206	27963.4
205	29866
204	29257.7
203	29594.6
202	30003.1
201	29217.4
200	28788.9
199	30116.9
198	30151.5
197	29578.4
196	27889.5
195	28316.1
194	29001.6
193	32669.4
192	39105.1
191	40952.9
190	33445.3
189	29953.1
188	28880.4
187	28928.6
186	29329.2
185	28371.1
184	29234.8
183	29096.9
182	28483.5
181	29000.5
180	29422.3
179	29361.6
178	29642.2
177	29765.1
176	29712.9
175	30486.5
174	30237.6
173	30141.4
172	29275.3
171	29825.5
170	29287.2
169	29306.3
168	29720.6
167	28707.5
166	29683.1
165	29898.3
164	31043.6
163	30748.5
162	30736.3
161	29947.1
160	30368.4
159	30117.3
158	30134.2
157	30075.5
156	30442.1
155	30217.5
154	30322.2
153	31221.1
152	31565.4
151	31377.7
150	31848.3
149	31989.5
148	31112.8
147	31198.8
146	31186
145	31901.8
144	31056.1
143	30922.6
142	30485.7
141	31476.9
140	31552.7
139	31580
138	33315.9
137	31510.9
136	30841.4
135	33078.6
134	32850.4
133	32662.4
132	31625.7
131	33029.5
130	32787.5
129	33891.5
128	32770.7
127	32784.1
126	33132
125	32373.2
124	32280.6
123	33051.8
122	32425.3
121	31503
120	31214.7
119	30942
118	31731.1
117	31474.1
116	30818.3
115	31807.6
114	30999.8
113	31750.8
112	33486.7
111	35997.3
110	34872.4
109	35829.6
108	39562.7
107	41622.9
106	40582.9
105	40049.8
104	43157.4
103	48825.9
102	50019.7
101	44541.4
100	35756.6
99	30914.6
98	30497.7
97	28050.5
96	26823.7
95	27801.8
94	27480.7
93	28240.9
92	27867
91	27171.4
90	27487.9
89	27002.2
88	27414.1
87	27741.4
86	28034.3
85	28661.3
84	29644.5
83	29880.6
82	29738.4
81	29919.7
80	29806
79	30857.8
78	28978.5
77	28773.5
76	28331.7
75	28541.7
74	27789.2
73	25988.7
72	25627.3
71	27188.1
70	25953.1
69	25296.6
68	26820.7
67	29488.1
66	32973.5
65	36250.9
64	39916.9
63	45224.1
62	53564.5
61	62951.5
60	61188.2
59	41456.2
58	21092.3
57	12198.9
56	10573.8
55	9620.11
54	9475.46
53	8119.92
52	8209.19
51	8404.96
50	8626.73
49	8479.93
48	8465.47
47	8190.88
46	8251.16
45	7973.34
44	8375.75
43	8052.18
42	8016.03
41	7989.48
40	7367.3
39	8037.46
38	6764.41
37	6719.86
36	7280.08
35	6780.57
34	6892.59
33	7100.26
32	7627.27
31	7506.27
30	7328.63
29	7630.54
28	9041.87
27	10338.8
26	13365.9
25	15226.4
24	17795.6
23	17595.1
22	13652.1
21	9623.62
20	6803.87
19	5379.6
18	4747.3
17	4583.71
16	3899.15
15	3666.43
14	4575.39
13	4742.21
12	5643.26
11	6809.05
10	8257.83
9	8154.03
8	8193.6
7	9333.98
6	12166.3
5	13879.5
4	13790.2
3	15029.8
2	14980.6
1	8125.99
0	2013.19
-1	455.857
-2	218.864
-3	126.906
-4	46.4498
-5	23.2249
-6	8.70348
-7	14.5214
-8	14.5702
-9	10.9244
-10	53.5902

## Sheet: Figure S13
0	0
2	0
4	0.1
8	0.2
12	0.35
20	0.46
